# Supplementary material for: Diverse wMel variants of Wolbachia pipientis differentially rescue fertility and cytological defects of the bag of marbles partial loss of function mutation in Drosophila melanogaster
Source: G3 (Bethesda). 2021 Sep 7;11(12):jkab312. doi: 10.1093/g3journal/jkab312 (PMC8664471; doi:10.1093/g3journal/jkab312)
Supplement: jkab312_Supplementary_Data [file jkab312_supplementary_data.zip]

Archive with 4 entries (4 files):
- GENETICS-G3-2021-402724-s01.xlsx
- GENETICS-G3-2021-402724-s02.eps
- GENETICS-G3-2021-402724-s03.xlsx
- GENETICS-G3-2021-402724-s04.docx
