# Supplementary material for: Diverse wMel variants of Wolbachia pipientis differentially rescue fertility and cytological defects of the bag of marbles partial loss of function mutation in Drosophila melanogaster
Source: G3 (Bethesda). 2021 Sep 7;11(12):jkab312. doi: 10.1093/g3journal/jkab312 (PMC8664471; doi:10.1093/g3journal/jkab312)
Supplement: jkab312_Supplementary_Data [file jkab312_supplementary_data.zip › GENETICS-G3-2021-402724-s03.xlsx]

## Sheet: FertilityCountsFig2
bam_genotype	Wolbachia	Vial	Total
wildtype	Uninfected	2	66
wildtype	Uninfected	3	84
wildtype	Uninfected	4	92
wildtype	Uninfected	5	78
wildtype	Uninfected	6	99
wildtype	Uninfected	7	106
wildtype	Uninfected	8	93
wildtype	Uninfected	9	90
wildtype	Uninfected	10	98
wildtype	Uninfected	11	110
wildtype	Uninfected	12	123
wildtype	Uninfected	13	109
wildtype	Uninfected	14	120
wildtype	Uninfected	16	124
wildtype	Uninfected	17	81
wildtype	Uninfected	18	92
L255F/L255F	Uninfected	1	80
L255F/L255F	Uninfected	2	78
L255F/L255F	Uninfected	3	88
L255F/L255F	Uninfected	4	91
L255F/L255F	Uninfected	5	70
L255F/L255F	Uninfected	6	84
L255F/L255F	Uninfected	7	118
L255F/L255F	Uninfected	8	93
L255F/L255F	Uninfected	9	92
L255F/L255F	Uninfected	10	106
L255F/L255F	Uninfected	11	107
L255F/L255F	Uninfected	12	71
L255F/L255F	Uninfected	13	97
L255F/L255F	Uninfected	14	99
L255F/L255F	Uninfected	15	87
L255F/L255F	Uninfected	16	86
L255F/L255F	Uninfected	17	88
L255F/L255F	Uninfected	18	74
L255F/L255F	Uninfected	19	73
L255F/L255F	Uninfected	20	98

## Sheet: FertilityCountsFig3
bam_genotype	Background	Wolbachia	Vial	Total
wildtype	w1118 isogenic	Uninfected	1	66
wildtype	w1118 isogenic	Uninfected	2	43
wildtype	w1118 isogenic	Uninfected	3	38
wildtype	w1118 isogenic	Uninfected	4	54
wildtype	w1118 isogenic	Uninfected	5	38
wildtype	w1118 isogenic	Uninfected	6	55
wildtype	w1118 isogenic	Uninfected	7	26
bamL255F/bamL255F	w1118 isogenic	Uninfected	1	28
bamL255F/bamL255F	w1118 isogenic	Uninfected	2	61
bamL255F/bamL255F	w1118 isogenic	Uninfected	3	72
bamL255F/bamL255F	w1118 isogenic	Uninfected	4	2
bamL255F/bamL255F	w1118 isogenic	Uninfected	5	87
bamL255F/bamL255F	w1118 isogenic	Uninfected	6	45
bamL255F/bamL255F	w1118 isogenic	Uninfected	7	50
bamL255F/bamBW	non-isogenic	Uninfected	1	21
bamL255F/bamBW	non-isogenic	Uninfected	2	63
bamL255F/bamBW	non-isogenic	Uninfected	3	44
bamL255F/bamBW	non-isogenic	Uninfected	4	0
bamL255F/bamBW	non-isogenic	Uninfected	5	108
bamL255F/bamBW	non-isogenic	Uninfected	6	114
bamL255F/bamBW	non-isogenic	Uninfected	7	99
bamL255F/bamBW	w1118 isogenic	Uninfected	8	60
bamL255F/bamnull	w1118 isogenic	Uninfected	1	2
bamL255F/bamnull	w1118 isogenic	Uninfected	2	0
bamL255F/bamnull	w1118 isogenic	Uninfected	3	0
bamL255F/bamnull	w1118 isogenic	Uninfected	4	0
bamL255F/bamnull	w1118 isogenic	Uninfected	5	1
bamL255F/bamnull	w1118 isogenic	Uninfected	6	0
bamL255F/bamnull	w1118 isogenic	Uninfected	7	5
bamL255F/bamdelta59	non-isogenic	Uninfected	1	0
bamL255F/bamdelta59	non-isogenic	Uninfected	2	9
bamL255F/bamdelta59	non-isogenic	Uninfected	3	3
bamL255F/bamdelta59	non-isogenic	Uninfected	4	7
bamL255F/bamdelta59	non-isogenic	Uninfected	5	5
bamL255F/bamdelta59	non-isogenic	Uninfected	6	25
bamL255F/bamdelta59	non-isogenic	Uninfected	7	11
bamL255F/bamdelta59	non-isogenic	Uninfected	8	12

## Sheet: FertilityCountsFig4
Batch	bam_genotype	Wolbachia	Clade	Vial	D1	D3	D5	D7	D9_1	D9_2	D11	D13	D15	D17	total_1-9	total_1-17
3	wildtype	wMelCS2_b_65	wMelCS-like	1	18	27	1	10	3	20	20	4	0	1	59	85
3	wildtype	wMelCS2_b_65	wMelCS-like	2	9	9	23	31	3	18	20	2	6	1	75	105
3	wildtype	wMelCS2_b_65	wMelCS-like	3	13	20	18	28	6						85
3	wildtype	wMelCS2_b_65	wMelCS-like	4	0	0	4	3	0						7
3	wildtype	wMelCS2_b_65	wMelCS-like	5	6	29	28	19	3	28	21	13	10	0	85	130
3	wildtype	wMelCS2_b_65	wMelCS-like	6	19	16	6	13	0						54
3	wildtype	wMelCS2_b_65	wMelCS-like	7	13	25	15	29	10						92
3	wildtype	wMelCS2_b_65	wMelCS-like	8	9	16	12	24	5	23	15	3	11	2	66	98
3	wildtype	wMelCS2_b_65	wMelCS-like	9	13	18	21	12	3	20	17	4	2	0	67	91
3	wildtype	wMelCS2_b_65	wMelCS-like	10	0	22	20	11	3	27	21	13	7	0	56	98
3	wildtype	wMelCS2_b_65	wMelCS-like	11	15	22	8	12	0	8	24	0	0	0	57	82
3	wildtype	wMelCS2_b_65	wMelCS-like	12	9	4	16	20	1						50
3	wildtype	wMelCS2_b_65	wMelCS-like	13	9	27	5	24	4	33	26	10	13	0	69	119
3	wildtype	wMelCS2_b_65	wMelCS-like	14	11	19	17	14	3	10	12	2	1	0	64	80
3	wildtype	wMelCS2_b_65	wMelCS-like	15	14	18	35	21	16	33	49	13	12	0	104	179
3	wildtype	wMelCS2_b_65	wMelCS-like	16	2	19	5	12	1	20	17	10	8	1	39	76
3	wildtype	wMelCS2_b_65	wMelCS-like	17	11	20	12	3	0	20	16	12	0	0	46	75
3	wildtype	wMelCS2_b_65	wMelCS-like	18	14	19	22	30	10	32	29	8	17	1	95	151
3	wildtype	wMelCS2_b_65	wMelCS-like	19	5	21	40	41	2	39	39	19	11	0	109	179
3	wildtype	wMelCS2_b_65	wMelCS-like	20	6	18	19	23	13						79
3	wildtype	wMelCS2_b_65	wMelCS-like	21	14	32	29	21	1	22	28	2	0	0	97	128
3	wildtype	wMelCS2_b_65	wMelCS-like	22	11	19	16	22	3						71
3	wildtype	wMelCS2_b_65	wMelCS-like	23	18	25	18	24	3	18	25	11	9	2	88	136
3	wildtype	wMelCS2_b_65	wMelCS-like	24	4	29	10	6	0	19	15	5	0	0	49	70
3	wildtype	wMelCS2_b_65	wMelCS-like	25	19	24	18	17	1	23	24	28	9	0	79	141
3	wildtype	wMelCS2_b_65	wMelCS-like	26	14	21	3	13	3	17	14	3	3	0	54	75
3	wildtype	wMelCS2_b_65	wMelCS-like	27	16	29	25	23	7						100
3	wildtype	wMelCS2_b_65	wMelCS-like	28	5	26	13	13	2	15	21	6	5	0	59	92
3	wildtype	wMelCS2_b_65	wMelCS-like	29	1	22	27	9	2	18	2	0	0	0	61	64
3	wildtype	wMelCS2_b_65	wMelCS-like	30	6	20	17	17	3						63
3	wildtype	wMelCS2_b_65	wMelCS-like	31	11	19	15	13	0						58
3	wildtype	wMelCS2_b_65	wMelCS-like	32	6	34	19	12	0						71
3	wildtype	wMelCS2_b_65	wMelCS-like	33	3	33	43	10	7	38	35	20	9	1	96	162
3	wildtype	wMelCS2_b_65	wMelCS-like	34	6	14	12	18	4						54
3	wildtype	wMelCS2_b_65	wMelCS-like	35	3	19	37	24	4	21	25	6	5	0	87	124
3	wildtype	wMelCS2_b_65	wMelCS-like	36	0	20	15	6	2	29	25	11	3	1	43	84
3	wildtype	wMelCS2_b_65	wMelCS-like	37	11	28	18	30	6						93
3	wildtype	wMelCS_b_577	wMelCS-like	1	0	0	0	0	0	0	0	0	0	0	0	1
3	wildtype	wMelCS_b_577	wMelCS-like	2	2	26	46	22	8	31	39	14	5	0	104	163
3	wildtype	wMelCS_b_577	wMelCS-like	3	0	0	0	0	0						0
3	wildtype	wMelCS_b_577	wMelCS-like	4	8	16	32	19	0						75
3	wildtype	wMelCS_b_577	wMelCS-like	5	4	24	12	6	2	22	30	10	1	0	48	90
3	wildtype	wMelCS_b_577	wMelCS-like	6	9	21	25	15	9	16	27	15	16	1	79	139
3	wildtype	wMelCS_b_577	wMelCS-like	7	15	21	16	10	2	13	27	11	8	0	64	111
3	wildtype	wMelCS_b_577	wMelCS-like	8	15	22	18	2	0						57
3	wildtype	wMelCS_b_577	wMelCS-like	9	0	35	48	6	1	27	48	12	6	0	90	157
3	wildtype	wMelCS_b_577	wMelCS-like	10	6	26	41	16	1	27	43	13	11	1	90	159
3	wildtype	wMelCS_b_577	wMelCS-like	11	12	24	25	5	0						66
3	wildtype	wMelCS_b_577	wMelCS-like	13	0	40	66	7	1	20	29	8	2	0	114	154
3	wildtype	wMelCS_b_577	wMelCS-like	14	16	32	31	6	3	22	38	29	12	0	88	168
3	wildtype	wMelCS_b_577	wMelCS-like	15	18	18	17	13	5	21	26	10	5	1	71	114
3	wildtype	wMelCS_b_577	wMelCS-like	16	8	12	29	5	1	1	5	10	0	0	55	71
3	wildtype	wMelCS_b_577	wMelCS-like	17	4	10	18	22	9	14	16	12	13	2	63	107
3	wildtype	wMelCS_b_577	wMelCS-like	18	6	25	25	31	7	23	28	19	7	1	94	150
3	wildtype	wMelCS_b_577	wMelCS-like	19	0	0	0	0	0	0	0	0	0	0	0	1
3	wildtype	wMelCS_b_577	wMelCS-like	20	7	30	31	19	0	14	33	18	14	2	87	155
3	wildtype	wMelCS_b_577	wMelCS-like	21	2	47	49	12	6	27	41	26	8	0	116	192
3	wildtype	wMelCS_b_577	wMelCS-like	22	0	24	17	18	0						59
3	wildtype	wMelCS_b_577	wMelCS-like	23	13	21	16	25	4	25	38	22	13	0	79	153
3	wildtype	wMelCS_b_577	wMelCS-like	24	0	0	0	0	0	0	0	0	0	0	0	1
3	wildtype	wMelCS_b_577	wMelCS-like	25	13	23	11	16	3	25	0	0	0	0	66	67
3	wildtype	wMelCS_b_577	wMelCS-like	26	15	21	19	33	13	29	23	7	22	1	101	155
3	wildtype	wMelCS_b_577	wMelCS-like	27	12	20	13	18	6						69
3	wildtype	wMelCS_b_577	wMelCS-like	28	15	37	24	21	8	21	35	17	14	0	105	172
3	wildtype	wMelCS_b_577	wMelCS-like	29	9	36	46	15	2						108
3	wildtype	wMelCS_b_577	wMelCS-like	30	20	32	14	9	2	27	24	16	24	0	77	142
3	wildtype	wMelCS_b_577	wMelCS-like	31	24	30	17	9	3	17	30	27	29	3	83	173
3	wildtype	wMelCS_b_577	wMelCS-like	32	27	61	33	11	11	7	36	28	30	0	143	238
3	wildtype	wMelCS_b_577	wMelCS-like	33	12	19	28	10	0						69
3	wildtype	wMelCS_b_577	wMelCS-like	34	15	28	21	13	5	21	44	12	11	0	82	150
3	wildtype	wMelCS_b_577	wMelCS-like	35	10	27	8	8	8	8	21	14	8	1	61	106
3	wildtype	wMelCS_b_577	wMelCS-like	36	11	25	19	17	4	19	13	7	17	1	76	115
3	wildtype	wMelCS_b_577	wMelCS-like	37	10	36	6	1	0	9	26	13	8	0	53	101
3	wildtype	wMelCS_b_577	wMelCS-like	38	10	38	35	5	3						91
3	wildtype	wMelCS_b_577	wMelCS-like	39	21	32	21	3	1						78
3	wildtype	wMelCS_b_577	wMelCS-like	40	17	39	18	3	2	20	17	6	12	0	79	115
3	wildtype	Uninfected_3	Uninfected	1	15	36	27	24	8	26	39	9	6	1	110	166
3	wildtype	Uninfected_3	Uninfected	2	9	34	33	10	1						87
3	wildtype	Uninfected_3	Uninfected	3	21	27	21	16	3	18	27	8	0	0	88	124
3	wildtype	Uninfected_3	Uninfected	4	12	9	12	19	4						56
3	wildtype	Uninfected_3	Uninfected	5	28	13	10	13	4	26	31	8	2	0	68	110
3	wildtype	Uninfected_3	Uninfected	6	1	34	28	4	1	14	20	16	4	1	68	110
3	wildtype	Uninfected_3	Uninfected	7	37	37	6	5	0						85
3	wildtype	Uninfected_3	Uninfected	8	25	34	7	22	2	48	27	4	0	0	90	122
3	wildtype	Uninfected_3	Uninfected	9	22	35	15	14	1	24	17	5	2	0	87	112
3	wildtype	Uninfected_3	Uninfected	10	16	36	33	2	0						87
3	wildtype	Uninfected_3	Uninfected	11	7	25	26	13	5	35	44	17	27	3	76	168
3	wildtype	Uninfected_3	Uninfected	12	19	32	21	21	7	23	42	15	2	0	100	160
3	wildtype	Uninfected_3	Uninfected	13	36	35	26	18	3	23	18	5	0	1	118	143
3	wildtype	Uninfected_3	Uninfected	14	25	24	8	10	0	11	13	2	0	0	67	83
3	wildtype	Uninfected_3	Uninfected	15	1	22	18	8	3						52
3	wildtype	Uninfected_3	Uninfected	16	30	37	8	19	3	28	23	12	9	0	97	142
3	wildtype	Uninfected_3	Uninfected	17	19	28	31	19	4	23	44	15	11	1	101	173
3	wildtype	Uninfected_3	Uninfected	18	4	44	21	4	0						73
3	wildtype	Uninfected_3	Uninfected	19	37	47	36	25	3	44	64	19	10	0	148	242
3	wildtype	Uninfected_3	Uninfected	20	29	24	12	24	6	19	11	8	4	0	95	119
3	wildtype	Uninfected_3	Uninfected	21	9	28	6	1	0						44
3	wildtype	Uninfected_3	Uninfected	22	30	14	16	19	4	23	26	0	0	0	83	110
3	wildtype	Uninfected_3	Uninfected	23	19	9	8	3	0						39
3	wildtype	Uninfected_3	Uninfected	24	3	32	41	15	7	32	36	13	1	0	98	149
3	wildtype	Uninfected_3	Uninfected	25	0	9	5	14	4						32
3	wildtype	Uninfected_3	Uninfected	26	10	27	27	27	6	31	23	15	5	2	97	143
3	wildtype	Uninfected_3	Uninfected	27	0	1	0	0	0						1
3	wildtype	Uninfected_3	Uninfected	28	5	29	17	6	5	7	0	0	0	0	62	63
3	wildtype	Uninfected_3	Uninfected	29	26	28	19	25	10	33	28	28	9	0	108	174
3	wildtype	Uninfected_3	Uninfected	30	20	22	27	22	4	24	24	18	13	2	95	153
3	wildtype	Uninfected_3	Uninfected	32	31	28	10	11	0						80
3	wildtype	Uninfected_3	Uninfected	33	17	32	15	13	0						77
3	wildtype	Uninfected_3	Uninfected	34	17	34	13	17	6	28	32	27	3	0	87	150
3	wildtype	wMel2b_64	wMel2	1	0	25	16	28	10	15	13	7	2	0	79	102
3	wildtype	wMel2b_64	wMel2	2	0	23	5	16	2	3	13	12	4	0	46	76
3	wildtype	wMel2b_64	wMel2	3	0	33	20	6	1						60
3	wildtype	wMel2b_64	wMel2	4	4	22	30	34	11	14	9	1	7	1	101	120
3	wildtype	wMel2b_64	wMel2	5	0	22	14	10	0	33	30	16	30	2	46	125
3	wildtype	wMel2b_64	wMel2	6	1	38	18	22	7	23	23	15	17	2	86	144
3	wildtype	wMel2b_64	wMel2	7	1	28	23	13	4						69
3	wildtype	wMel2b_64	wMel2	8	3	31	33	23	13	14	24	13	10	1	103	152
3	wildtype	wMel2b_64	wMel2	9	0	33	30	28	16	30	29	36	13	0	107	186
3	wildtype	wMel2b_64	wMel2	10	0	27	35	13	8	22	41	23	9	0	83	157
3	wildtype	wMel2b_64	wMel2	11	0	28	38	16	1	31	47	10	7	1	83	149
3	wildtype	wMel2b_64	wMel2	12	0	40	40	9	0						89
3	wildtype	wMel2b_64	wMel2	13	9	28	24	18	0						79
3	wildtype	wMel2b_64	wMel2	14	0	25	16	10	3	10	13	11	18	0	54	97
3	wildtype	wMel2b_64	wMel2	15	3	34	18	12	1	23	17	5	8	0	68	99
3	wildtype	wMel2b_64	wMel2	16	1	30	16	14	1	20	20	24	20	0	62	127
3	wildtype	wMel2b_64	wMel2	17	1	34	29	6	0						70
3	wildtype	wMel2b_64	wMel2	18	9	33	35	13	7	34	46	19	8	0	97	171
3	wildtype	wMel2b_64	wMel2	19	2	26	22	41	9	27	27	21	24	0	100	173
3	wildtype	wMel2b_64	wMel2	20	5	24	19	24	3	29	35	9	5	0	75	125
3	wildtype	wMel2b_64	wMel2	21	8	29	28	22	0	21	40	19	26	1	87	174
3	wildtype	wMel2b_64	wMel2	22	4	31	28	28	10	27	41	14	18	1	101	176
3	wildtype	wMel2b_64	wMel2	23	2	36	18	20	6	27	43	23	21	4	82	174
3	wildtype	wMel2b_64	wMel2	24	0	24	12	28	7	31	12	13	7	3	71	107
3	wildtype	wMel2b_64	wMel2	25	0	33	33	31	18	17	30	33	28	3	115	210
3	wildtype	wMel2b_64	wMel2	26	0	27	21	19	8	20	30	20	11	1	75	138
3	wildtype	wMel2b_64	wMel2	27	1	34	12	15	0	19	24	16	22	1	62	126
3	wildtype	wMel2b_64	wMel2	28	1	40	7	8	0	10	29	13	16	2	56	117
3	wildtype	wMel2b_64	wMel2	29	5	32	19	15	4	28	49	30	23	1	75	179
3	wildtype	wMel2b_64	wMel2	30	9	15	18	3	0						45
3	wildtype	wMel2b_64	wMel2	31	7	28	29	7	1						72
3	wildtype	wMel2b_64	wMel2	32	2	29	27	11	1	29	29	15	22	1	70	138
3	wildtype	wMel2b_64	wMel2	33	9	30	8	9	1	28	26	17	26	2	57	129
3	wildtype	wMel2b_64	wMel2	34	1	32	31	10	0	35	35	25	26	2	74	163
3	wildtype	wMel2b_64	wMel2	35	2	30	19	17	1	32	22	11	13	0	69	116
3	wildtype	wMel2b_64	wMel2	36	0	35	16	10	2	33	19	13	27	2	63	125
3	wildtype	wMel2b_64	wMel2	37	1	33	30	30	9	34	50	24	40	2	103	220
3	wildtype	wMel2b_64	wMel2	38	1	34	21	31	15	19	23	17	28	3	102	174
3	wildtype	wMel2b_64	wMel2	39	8	20	17	24	1	33	36	20	19	2	70	148
3	wildtype	wMel2b_64	wMel2	40	5	23	18	10	2	21	16	18	16	1	58	110
3	wildtype	wMel2b_64	wMel2	41	5	30	17	20	13	30	44	25	37	5	85	197
3	wildtype	wMel2b_64	wMel2	42	2	28	26	13	1	22	32	18	12	0	70	133
1	wildtype	Uninfected_1	Uninfected	1	1	4	0	1	0	0	0	0	0	0	6	7
1	wildtype	Uninfected_1	Uninfected	2	8	15	3	2	0	0	0	0	0	0	28	29
1	wildtype	Uninfected_1	Uninfected	3	1	29	17	5	2	1	0	0	0	0	54	55
1	wildtype	Uninfected_1	Uninfected	4	6	20	10	9	7	14	17	13	9	6	52	98
1	wildtype	Uninfected_1	Uninfected	5	5	16	24	9	3	15	18	13	9	5	57	103
1	wildtype	Uninfected_1	Uninfected	6	9	19	23	19	6	7	23	12	9	3	76	124
1	wildtype	Uninfected_1	Uninfected	7	5	15	5	7	13	8	25	12	3	0	45	86
1	wildtype	Uninfected_1	Uninfected	8	3	22	13	3	3	10	31	15	4	2	44	97
1	wildtype	Uninfected_1	Uninfected	9	13	19	17	12	3	0	0	0	0	0	64	65
1	wildtype	Uninfected_1	Uninfected	10	13	15	26	13	1	10	22	19	5	0	68	115
1	wildtype	Uninfected_1	Uninfected	11	7	12	9	19	7	9	19	11	4	3	54	92
1	wildtype	Uninfected_1	Uninfected	12	5	20	19	13	5	12	26	24	7	0	62	120
1	wildtype	Uninfected_1	Uninfected	13	3	15	15	10	7	13	24	11	7	5	50	98
1	wildtype	Uninfected_1	Uninfected	14	6	11	13	8	2	11	30	21	0	0	40	92
1	wildtype	Uninfected_1	Uninfected	15	2	19	0	0	0	0	0	0	0	0	21	22
1	wildtype	Uninfected_1	Uninfected	16	7	13	19	24	13	6	24	9	25	9	76	144
1	wildtype	Uninfected_1	Uninfected	17	8	20	20	8	8	12	25	19	13	4	64	126
1	wildtype	Uninfected_1	Uninfected	18	9	15	29	6	2	0	0	0	0	0	61	62
1	wildtype	Uninfected_1	Uninfected	19	0	0	4	24	20	15	28	29	11	9	48	126
1	wildtype	Uninfected_1	Uninfected	20	14	16	22	6	2	0	0	0	0	0	60	61
1	wildtype	Uninfected_1	Uninfected	21	0	2	2	17	5	5	14	4	2	4	26	51
1	wildtype	Uninfected_1	Uninfected	22	2	18	15	12	1	0	0	0	0	0	48	49
1	wildtype	Uninfected_1	Uninfected	23	4	13	11	7	0	0	0	0	0	0	35	36
1	wildtype	Uninfected_1	Uninfected	24	1	17	22	13	1	11	27	20	6	1	54	109
1	wildtype	Uninfected_1	Uninfected	25	5	9	13	24	6	8	19	13	1	0	57	91
1	wildtype	Uninfected_1	Uninfected	26	3	17	26	22	12	12	31	31	12	4	80	159
1	wildtype	Uninfected_1	Uninfected	27	0	19	24	26	6	10	33	26	3	3	75	141
1	wildtype	Uninfected_1	Uninfected	28	7	6	6	13	10	10	20	20	7	0	42	90
1	wildtype	Uninfected_1	Uninfected	29	13	19	28	27	7	5	22	32	21	8	94	178
1	wildtype	Uninfected_1	Uninfected	30	7	23	19	21	7	3	29	10	11	9	77	137
1	wildtype	Uninfected_1	Uninfected	31	3	9	22	13	3	6	16	9	0	0	50	76
1	wildtype	Uninfected_1	Uninfected	32	3	19	27	20	13	0	0	0	0	0	82	83
1	wildtype	Uninfected_1	Uninfected	33	8	14	21	24	4	17	15	20	5	6	71	118
1	wildtype	Uninfected_1	Uninfected	34	5	9	18	10	1	0	0	0	0	0	43	44
1	wildtype	Uninfected_1	Uninfected	35	3	21	16	9	7	12	26	18	1	1	56	103
1	wildtype	Uninfected_1	Uninfected	36	3	25	11	9	10	6	19	11	7	1	58	97
1	wildtype	Uninfected_1	Uninfected	37	8	24	12	11	1	0	0	0	0	0	56	57
1	wildtype	Uninfected_1	Uninfected	38	11	15	18	10	4	0	21	15	5	1	58	101
1	wildtype	Uninfected_1	Uninfected	39	7	9	16	12	13	7	17	11	2	2	57	90
1	wildtype	Uninfected_1	Uninfected	40	3	21	12	25	17	1	32	18	12	6	78	147
1	wildtype	Uninfected_1	Uninfected	41	3	15	11	14	17	3	29	17	13	6	60	126
1	wildtype	Uninfected_1	Uninfected	42	11	16	23	25	19	9	33	22	13	1	94	164
1	wildtype	Uninfected_1	Uninfected	43	5	12	20	30	7	2	10	6	0	0	74	91
1	wildtype	Uninfected_1	Uninfected	44	10	14	15	20	9	11	16	15	16	0	68	116
1	wildtype	Uninfected_1	Uninfected	45	3	14	12	9	8	10	22	22	6	7	46	104
1	wildtype	Uninfected_1	Uninfected	46	5	10	14	13	17	16	24	1	0	0	59	85
1	wildtype	Uninfected_1	Uninfected	47	6	13	21	22	20	3	28	23	18	2	82	154
1	wildtype	Uninfected_1	Uninfected	48	12	12	12	6	3	0	0	0	0	0	45	46
1	wildtype	Uninfected_1	Uninfected	49	10	20	15	12	5	7	33	18	7	6	62	127
1	wildtype	Uninfected_1	Uninfected	50	4	14	27	0	6	1	9	34	6	0	51	101
1	wildtype	Uninfected_1	Uninfected	51	4	25	24	17	0	0	0	0	0	0	70	71
1	wildtype	Uninfected_1	Uninfected	52	7	25	15	6	3	10	24	6	14	6	56	107
1	wildtype	Uninfected_1	Uninfected	53	0	16	6	7	0	10	10	2	0	0	29	42
1	wildtype	Uninfected_1	Uninfected	54	0	9	11	3	8	0	22	10	0	3	31	67
1	wildtype	Uninfected_1	Uninfected	55	0	15	13	13	5	3	28	7	2	4	46	88
1	wildtype	Uninfected_1	Uninfected	56	3	18	12	20	5	11	28	25	10	1	58	123
1	wildtype	Uninfected_1	Uninfected	57	0	17	9	10	4	6	26	16	5	4	40	92
1	wildtype	Uninfected_1	Uninfected	58	0	26	32	16	0	11	16	22	0	0	74	113
1	wildtype	Uninfected_1	Uninfected	59	6	4	8	13	7	5	6	5	5	5	38	60
1	wildtype	Uninfected_1	Uninfected	60	4	15	31	29	13	6	19	36	21	5	92	174
1	wildtype	wMel2a_63	wMel2	1	0	24	26	20	5	7	2	0	0	0	75	78
1	wildtype	wMel2a_63	wMel2	2	0	33	21	17	5	9	20	28	8	0	76	133
1	wildtype	wMel2a_63	wMel2	3	0	20	24	16	17	19	24	13	7	4	77	126
1	wildtype	wMel2a_63	wMel2	4	1	24	23	13	4	21	29	9	10	3	65	117
1	wildtype	wMel2a_63	wMel2	5	1	25	12	24	14	3	25	18	20	9	76	149
1	wildtype	wMel2a_63	wMel2	6	0	33	24	6	6	24	21	10	3	3	69	107
1	wildtype	wMel2a_63	wMel2	7	3	15	10	12	16	18	24	29	3	2	56	115
1	wildtype	wMel2a_63	wMel2	8	2	29	25	7	2	21	24	21	14	2	65	127
1	wildtype	wMel2a_63	wMel2	9	0	24	27	8	0	0	0	0	0	0	59	60
1	wildtype	wMel2a_63	wMel2	10	0	9	1	0	0	0	0	0	0	0	10	11
1	wildtype	wMel2a_63	wMel2	11	0	12	7	10	2	0	12	4	0	0	31	48
1	wildtype	wMel2a_63	wMel2	12	0	16	14	17	13	8	31	10	3	3	60	108
1	wildtype	wMel2a_63	wMel2	13	0	12	16	10	10	10	26	20	9	2	48	106
1	wildtype	wMel2a_63	wMel2	14	0	16	14	17	12	5	21	15	20	7	59	123
1	wildtype	wMel2a_63	wMel2	15	0	15	21	16	12	5	15	24	16	4	64	124
1	wildtype	wMel2a_63	wMel2	16	1	11	11	16	6	7	21	23	5	0	45	95
1	wildtype	wMel2a_63	wMel2	17	0	19	22	11	5	12	22	13	11	3	57	107
1	wildtype	wMel2a_63	wMel2	18	1	18	17	8	6	8	18	10	15	22	50	116
1	wildtype	wMel2a_63	wMel2	19	2	19	20	34	12	12	23	19	13	5	87	148
1	wildtype	wMel2a_63	wMel2	20	1	24	17	11	8	7	17	8	0	4	61	91
1	wildtype	wMel2a_63	wMel2	21	0	16	10	18	9	6	24	12	11	0	53	101
1	wildtype	wMel2a_63	wMel2	22	0	17	20	20	13	6	24	29	15	2	70	141
1	wildtype	wMel2a_63	wMel2	23	0	18	24	12	6	7	26	20	5	6	60	118
1	wildtype	wMel2a_63	wMel2	24	0	14	18	25	12	9	16	10	4	4	69	104
1	wildtype	wMel2a_63	wMel2	25	1	16	10	22	10	6	5	3	0	0	59	68
1	wildtype	wMel2a_63	wMel2	26	0	31	24	11	3	6	28	17	0	0	69	115
1	wildtype	wMel2a_63	wMel2	27	3	23	16	15	2	0	0	0	0	0	59	60
1	wildtype	wMel2a_63	wMel2	28	0	18	19	14	3	0	0	0	0	0	54	55
1	wildtype	wMel2a_63	wMel2	29	2	4	0	0	0	0	0	0	0	0	6	7
1	wildtype	wMel2a_63	wMel2	30	0	21	16	6	8	7	28	18	15	5	51	118
1	wildtype	wMel2a_63	wMel2	31	0	19	18	26	11	7	28	14	13	2	74	132
1	wildtype	wMel2a_63	wMel2	32	0	23	23	24	15	9	28	24	20	1	85	159
1	wildtype	wMel2a_63	wMel2	33	0	18	11	8	13	8	33	15	11	2	50	112
1	wildtype	wMel2a_63	wMel2	34	0	17	12	11	2	0	0	0	0	0	42	43
1	wildtype	wMel2a_63	wMel2	35	0	20	15	26	4	8	18	22	10	7	65	123
1	wildtype	wMel2a_63	wMel2	36	0	18	26	15	11	8	26	27	7	0	70	131
1	wildtype	wMel2a_63	wMel2	37	1	18	37	16	13	15	20	11	4	0	85	121
1	wildtype	wMel2a_63	wMel2	38	0	13	12	23	10	7	18	10	0	0	58	87
1	wildtype	wMel2a_63	wMel2	39	2	19	15	14	10	8	13	0	0	0	60	74
1	wildtype	wMel2a_63	wMel2	40	2	20	11	8	9	6	24	7	0	0	50	82
1	wildtype	wMel2a_63	wMel2	41	0	12	13	9	13	0	10	6	15	3	47	82
1	wildtype	wMel2a_63	wMel2	42	0	24	22	29	9	0	0	0	0	0	84	85
1	wildtype	wMel2a_63	wMel2	43	0	21	13	0	0	0	0	0	0	0	34	35
1	wildtype	wMel2a_63	wMel2	44	0	10	9	3	1	0	0	0	0	0	23	24
1	wildtype	wMel2a_63	wMel2	45	0	0	0	0	0	0	0	0	0	0	0	1
1	wildtype	wMel2a_63	wMel2	46	0	19	15	19	10	3	12	15	15	10	63	116
1	wildtype	wMel2a_63	wMel2	47	0	0	0	0	0	0	0	0	0	0	0	1
1	wildtype	wMel2a_63	wMel2	48	0	31	23	12	0	0	0	0	0	0	66	67
1	wildtype	wMel2a_63	wMel2	49	2	38	33	17	9	20	40	28	9	4	99	181
1	wildtype	wMel2a_63	wMel2	50	1	29	36	9	5	19	31	18	13	2	80	145
1	wildtype	wMel2a_63	wMel2	51	0	21	17	13	7	8	25	22	10	4	58	120
1	wildtype	wMel2a_63	wMel2	52	0	14	11	20	17	3	30	18	7	1	62	119
1	wildtype	wMel2a_63	wMel2	53	0	20	24	16	6	4	23	4	15	10	66	119
1	wildtype	wMel2a_63	wMel2	54	0	19	22	6	1	1	19	12	4	4	48	88
1	wildtype	wMel2a_63	wMel2	55	0	21	13	13	6	2	20	10	4	0	53	88
1	wildtype	wMel2a_63	wMel2	56	0	0	0	0	0	0	0	0	0	0	0	1
1	wildtype	wMel2a_63	wMel2	57	0	41	16	11	3	8	24	27	4	2	71	129
1	wildtype	wMel2a_63	wMel2	58	0	19	24	13	2	11	21	17	16	0	58	113
1	wildtype	wMel2a_63	wMel2	59	3	22	10	0	0	0	0	0	0	0	35	36
1	wildtype	wMel2a_63	wMel2	60	0	28	16	9	5	10	25	20	9	0	58	113
1	wildtype	wMelCS_a_66	wMelCS-like	1	0	26	23	21	9	11	15	7	0	0	79	102
1	wildtype	wMelCS_a_66	wMelCS-like	2	0	25	9	7	2	7	15	15	8	1	43	83
1	wildtype	wMelCS_a_66	wMelCS-like	3	0	25	12	8	3	5	16	4	0	0	48	69
1	wildtype	wMelCS_a_66	wMelCS-like	4	0	24	16	8	1	0	0	0	0	0	49	50
1	wildtype	wMelCS_a_66	wMelCS-like	5	0	29	28	6	1	7	11	6	1	0	64	83
1	wildtype	wMelCS_a_66	wMelCS-like	6	0	29	17	9	4	13	7	0	0	0	59	67
1	wildtype	wMelCS_a_66	wMelCS-like	7	0	20	20	8	6	7	21	26	7	0	54	109
1	wildtype	wMelCS_a_66	wMelCS-like	8	0	23	17	5	7	15	3	2	0	0	52	58
1	wildtype	wMelCS_a_66	wMelCS-like	9	0	12	11	18	10	11	24	13	12	8	51	109
1	wildtype	wMelCS_a_66	wMelCS-like	10	3	19	7	12	12	10	15	4	6	1	53	80
1	wildtype	wMelCS_a_66	wMelCS-like	11	0	32	11	14	11	7	29	12	18	4	68	132
1	wildtype	wMelCS_a_66	wMelCS-like	12	10	15	6	11	0	0	0	0	0	5	42	48
1	wildtype	wMelCS_a_66	wMelCS-like	13	5	11	16	12	10	6	13	1	0	0	54	69
1	wildtype	wMelCS_a_66	wMelCS-like	14	1	3	1	0	0	13	26	10	2	0	5	44
1	wildtype	wMelCS_a_66	wMelCS-like	15	8	17	10	16	17	0	0	0	0	0	68	69
1	wildtype	wMelCS_a_66	wMelCS-like	16	6	21	27	7	6	18	22	16	18	0	67	124
1	wildtype	wMelCS_a_66	wMelCS-like	17	5	26	9	16	9	12	19	8	3	0	65	96
1	wildtype	wMelCS_a_66	wMelCS-like	18	6	5	4	10	0	0	0	0	0	3	25	29
1	wildtype	wMelCS_a_66	wMelCS-like	19	4	11	20	15	5	14	12	8	7	1	55	84
1	wildtype	wMelCS_a_66	wMelCS-like	20	15	8	6	23	11	13	21	8	12	2	63	107
1	wildtype	wMelCS_a_66	wMelCS-like	21	5	19	15	13	1	0	0	0	0	0	53	54
1	wildtype	wMelCS_a_66	wMelCS-like	22	14	18	20	26	13	18	6	3	0	0	91	101
1	wildtype	wMelCS_a_66	wMelCS-like	23	5	22	5	0	0	0	0	0	0	0	32	33
1	wildtype	wMelCS_a_66	wMelCS-like	24	11	17	21	12	12	13	24	4	4	1	73	107
1	wildtype	wMelCS_a_66	wMelCS-like	25	5	16	13	1	0	0	0	0	0	0	35	36
1	wildtype	wMelCS_a_66	wMelCS-like	26	1	25	12	19	11	8	20	9	18	9	68	125
1	wildtype	wMelCS_a_66	wMelCS-like	27	16	26	15	13	4	11	23	15	2	1	74	116
1	wildtype	wMelCS_a_66	wMelCS-like	28	5	17	17	23	15	16	20	23	13	10	77	144
1	wildtype	wMelCS_a_66	wMelCS-like	29	9	13	14	29	18	31	37	33	16	4	83	174
1	wildtype	wMelCS_a_66	wMelCS-like	30	14	14	8	13	9	11	17	6	9	1	58	92
1	wildtype	wMelCS_a_66	wMelCS-like	31	0	3	1	0	0	0	0	0	0	0	4	5
1	wildtype	wMelCS_a_66	wMelCS-like	32	4	20	15	23	2	10	19	14	14	7	64	119
1	wildtype	wMelCS_a_66	wMelCS-like	33	1	24	19	20	17	15	22	15	9	3	81	131
1	wildtype	wMelCS_a_66	wMelCS-like	34	5	5	7	13	7	5	10	2	2	0	37	52
1	wildtype	wMelCS_a_66	wMelCS-like	35	5	22	36	27	15	16	26	17	10	0	105	159
1	wildtype	wMelCS_a_66	wMelCS-like	36	6	21	16	18	12	0	0	0	0	0	73	74
1	wildtype	wMelCS_a_66	wMelCS-like	37	8	21	27	9	1	19	30	29	5	6	66	137
1	wildtype	wMelCS_a_66	wMelCS-like	38	11	17	6	5	1	9	20	17	11	2	40	91
1	wildtype	wMelCS_a_66	wMelCS-like	39	23	16	14	16	6	8	20	15	4	0	75	115
1	wildtype	wMelCS_a_66	wMelCS-like	40	7	14	4	9	5	11	11	11	14	4	39	80
1	wildtype	wMelCS_a_66	wMelCS-like	41	0	20	15	14	0	0	0	0	0	0	49	50
1	wildtype	wMelCS_a_66	wMelCS-like	42	0	21	13	15	10	16	18	6	0	0	59	84
1	wildtype	wMelCS_a_66	wMelCS-like	43	4	18	23	23	1	11	25	12	4	3	69	114
1	wildtype	wMelCS_a_66	wMelCS-like	44	3	17	11	18	10	12	16	8	8	9	59	101
1	wildtype	wMelCS_a_66	wMelCS-like	45	6	12	13	24	17	13	24	21	27	7	72	152
1	wildtype	wMelCS_a_66	wMelCS-like	46	8	13	14	18	13	13	26	10	12	6	66	121
1	wildtype	wMelCS_a_66	wMelCS-like	47	9	19	14	11	7	10	21	12	7	3	60	104
1	wildtype	wMelCS_a_66	wMelCS-like	48	15	15	15	13	2	13	37	12	1	1	60	112
1	wildtype	wMelCS_a_66	wMelCS-like	49	9	16	13	13	8	22	18	6	11	2	59	97
1	wildtype	wMelCS_a_66	wMelCS-like	50	7	10	19	15	7	8	18	12	6	1	58	96
1	wildtype	wMelCS_a_66	wMelCS-like	51	4	15	29	22	9	23	32	26	12	2	79	152
1	wildtype	wMelCS_a_66	wMelCS-like	52	7	25	17	11	0	14	7	5	17	7	60	97
1	wildtype	wMelCS_a_66	wMelCS-like	53	1	20	16	5	0	16	25	6	8	4	42	86
1	wildtype	wMelCS_a_66	wMelCS-like	54	1	19	10	7	2	12	18	9	11	7	39	85
1	wildtype	wMelCS_a_66	wMelCS-like	55	3	14	15	11	8	19	23	6	7	0	51	88
1	wildtype	wMelCS_a_66	wMelCS-like	56	6	30	23	18	9	19	26	15	16	4	86	148
1	wildtype	wMelCS_a_66	wMelCS-like	57	6	23	16	17	5	24	24	17	10	9	67	128
1	wildtype	wMelCS_a_66	wMelCS-like	58	6	25	16	0	0	0	0	0	0	0	47	48
1	wildtype	wMelCS_a_66	wMelCS-like	59	13	27	18	10	6	17	27	23	5	1	74	131
1	wildtype	wMelCS_a_66	wMelCS-like	60	8	13	3	0	0	0	0	0	0	0	24	25
2	wildtype	Uninfected_2	Uninfected	1	0	32	25	14	2	42	54	7	6	1	73	142
2	wildtype	Uninfected_2	Uninfected	2	0	17	24	9	5	29	40	9	0	0	55	105
2	wildtype	Uninfected_2	Uninfected	3	1	39	19	6	2	58	45	6	0	5	67	124
2	wildtype	Uninfected_2	Uninfected	4	0	28	13	2	4	4	22	13	4	0	47	87
2	wildtype	Uninfected_2	Uninfected	5	0	34	23	5	6	37	17	12	7	0	68	105
2	wildtype	Uninfected_2	Uninfected	6	0	39	26	6	10	22	8	0	0	0	81	90
2	wildtype	Uninfected_2	Uninfected	7	0	36	33	8	0	28	35	10	0	0	77	123
2	wildtype	Uninfected_2	Uninfected	8	3	32	27	15	5	22	30	9	3	0	82	125
2	wildtype	Uninfected_2	Uninfected	9	0	35	18	3	3	29	31	11	0	0	59	102
2	wildtype	Uninfected_2	Uninfected	10	0	33	28	5	2	40	43	20	2	6	68	140
2	wildtype	Uninfected_2	Uninfected	11	0	31	24	17	4	37	31	15	0	1	76	124
2	wildtype	Uninfected_2	Uninfected	12	0	29	21	5	7	14	26	2	0	0	62	91
2	wildtype	Uninfected_2	Uninfected	13	0	10	2	9	1	0	0	0	0	0	22	23
2	wildtype	Uninfected_2	Uninfected	14	0	21	25	0	3	36	37	10	2	2	49	101
2	wildtype	Uninfected_2	Uninfected	15	2	34	14	13	10	61	50	5	6	0	73	135
2	wildtype	Uninfected_2	Uninfected	16	0	29	13	12	4	28	18	5	2	0	58	84
2	wildtype	Uninfected_2	Uninfected	17	2	37	20	10	6	46	45	5	9	1	75	136
2	wildtype	Uninfected_2	Uninfected	18	0	29	22	11	7	30	28	12	8	0	69	118
2	wildtype	Uninfected_2	Uninfected	19	0	25	23	7	5	29	13	2	1	1	60	78
2	wildtype	wMelPop8x	wMelCS-like	1	10	17	7	4	2	0	0	0	0	0	40	41
2	wildtype	wMelPop8x	wMelCS-like	2	10	39	32	7	7	21	0	0	0	0	95	96
2	wildtype	wMelPop8x	wMelCS-like	3	1	13	2	0	0	0	0	0	0	0	16	17
2	wildtype	wMelPop8x	wMelCS-like	4	7	46	18	2	0	3	0	0	0	0	73	74
2	wildtype	wMelPop8x	wMelCS-like	5	0	31	29	4	1	14	10	3	0	0	65	79
2	wildtype	wMelPop8x	wMelCS-like	6	6	33	24	1	0	9	0	0	0	0	64	65
2	wildtype	wMelPop8x	wMelCS-like	7	10	34	24	2	0	0	0	0	0	0	70	71
2	wildtype	wMelPop8x	wMelCS-like	8	4	28	44	17	2	0	0	0	0	0	95	96
2	wildtype	wMelPop8x	wMelCS-like	9	0	0	0	0	0	0	0	0	0	0	0	1
2	wildtype	wMelPop8x	wMelCS-like	10	4	35	16	1	0	2	0	0	0	0	56	57
2	wildtype	wMelPop8x	wMelCS-like	11	6	47	34	11	2	18	0	0	0	0	100	101
2	wildtype	wMelPop8x	wMelCS-like	12	0	35	40	11	3	15	3	0	0	0	89	93
2	wildtype	wMelPop8x	wMelCS-like	13	0	67	57	20	21	57	38	34	14	5	165	257
2	wildtype	wMelPop8x	wMelCS-like	14	9	32	39	8	2	29	4	0	0	0	90	95
2	wildtype	wMelPop8x	wMelCS-like	15	13	26	23	7	0	2	0	0	0	0	69	70
2	wildtype	wMelPop8x	wMelCS-like	16	10	46	23	4	1	24	1	0	0	0	84	86
2	wildtype	wMelPop8x	wMelCS-like	17	3	47	33	12	2	10	0	0	0	0	97	98
2	wildtype	wMelPop8x	wMelCS-like	18	0	53	27	11	5	4	0	0	0	0	96	97
2	wildtype	wMelPop8x	wMelCS-like	19	16	10	4	10	4	8	0	0	0	0	44	45
2	wildtype	wMelPop8x	wMelCS-like	20	3	38	28	2	3	6	0	0	0	0	74	75
2	wildtype	wMelCS2_a_60	wMelCS-like	1	0	24	16	15	15	30	19	7	5	6	70	108
2	wildtype	wMelCS2_a_60	wMelCS-like	2	0	22	18	16	6	27	35	20	8	1	62	127
2	wildtype	wMelCS2_a_60	wMelCS-like	3	0	27	20	4	1	11	17	0	0	0	52	70
2	wildtype	wMelCS2_a_60	wMelCS-like	4	1	16	22	7	2	0	0	0	0	0	48	49
2	wildtype	wMelCS2_a_60	wMelCS-like	5	0	29	20	10	1	34	19	11	17	6	60	114
2	wildtype	wMelCS2_a_60	wMelCS-like	6	0	31	20	6	1	26	19	7	10	7	58	102
2	wildtype	wMelCS2_a_60	wMelCS-like	7	1	28	15	16	5	0	0	0	0	0	65	66
2	wildtype	wMelCS2_a_60	wMelCS-like	8	0	40	7	15	4	27	23	12	9	1	66	112
2	wildtype	wMelCS2_a_60	wMelCS-like	9	4	35	17	16	8	33	27	13	15	2	80	138
2	wildtype	wMelCS2_a_60	wMelCS-like	10	3	86	15	2	1	28	30	22	2	2	107	164
2	wildtype	wMelCS2_a_60	wMelCS-like	11	0	12	19	12	3	18	12	0	0	0	46	59
2	wildtype	wMelCS2_a_60	wMelCS-like	12	0	35	4	4	2	8	21	13	2	1	45	83
2	wildtype	wMelCS2_a_60	wMelCS-like	13	1	18	22	15	11	27	19	13	4	0	67	104
2	wildtype	wMelCS2_a_60	wMelCS-like	14	1	20	10	12	3	36	26	6	1	4	46	84
2	wildtype	wMelCS2_a_60	wMelCS-like	15	2	23	14	9	2	6	8	3	0	0	50	62
2	wildtype	wMelCS2_a_60	wMelCS-like	16	0	9	12	17	3	26	20	6	8	2	41	78
2	wildtype	wMelCS2_a_60	wMelCS-like	17	2	21	6	2	2	0	0	0	0	0	33	34
2	wildtype	wMelCS2_a_60	wMelCS-like	18	4	17	10	12	1	18	13	11	0	3	44	72
2	wildtype	wMelCS2_a_60	wMelCS-like	19	4	21	25	3	0	0	0	0	0	0	53	54
2	wildtype	wMelCS2_a_60	wMelCS-like	20	0	27	9	10	11	39	43	9	0	0	57	110
2	wildtype	wMelCS2_a_60	wMelCS-like	21	0	26	16	5	2	23	3	0	0	0	49	53
2	wildtype	wMelCS2_a_60	wMelCS-like	22	0	41	35	17	6	47	62	2	3	15	99	182
2	wildtype	wMelCS2_a_60	wMelCS-like	23	1	30	29	14	4	21	18	0	6	0	78	103
2	wildtype	wMelCS2_a_60	wMelCS-like	24	1	18	11	11	2	16	10	1	0	0	43	55
2	wildtype	wMelCS2_a_60	wMelCS-like	25	0	0	0	0	0	0	0	0	0	0	0	1
2	wildtype	wMelCS2_a_60	wMelCS-like	26	6	34	24	3	10	11	8	4	3	0	77	93
2	wildtype	wMelCS2_a_60	wMelCS-like	27	1	26	34	11	0	34	1	0	10	17	72	101
2	wildtype	wMelCS2_a_60	wMelCS-like	28	0	40	21	12	1	28	49	17	0	3	74	144
2	wildtype	wMelCS2_a_60	wMelCS-like	29	1	41	21	7	2	37	26	13	5	1	72	118
2	wildtype	wMelCS2_a_60	wMelCS-like	30	0	32	13	13	7	34	38	9	0	4	65	117
2	wildtype	wMelCS2_a_60	wMelCS-like	31	0	21	19	7	6	15	26	7	0	0	53	87
2	wildtype	wMelCS2_a_60	wMelCS-like	32	0	27	19	14	8	50	30	4	1	0	68	104
2	wildtype	wMelCS2_a_60	wMelCS-like	33	4	21	10	10	7	22	21	10	0	5	52	89
2	wildtype	wMelCS2_a_60	wMelCS-like	34	0	24	20	3	3	21	16	6	9	7	50	89
2	wildtype	wMelCS2_a_60	wMelCS-like	35	0	42	19	8	7	34	29	17	0	3	76	126
2	wildtype	wMelCS2_a_60	wMelCS-like	36	0	27	9	2	12	21	11	0	1	5	50	68
2	wildtype	wMelCS2_a_60	wMelCS-like	37	0	20	20	13	0	14	26	15	1	0	53	96
2	wildtype	wMelCS2_a_60	wMelCS-like	38	0	23	10	8	1	0	0	0	0	0	42	43
2	wildtype	wMelCS2_a_60	wMelCS-like	39	2	29	22	13	5	37	43	25	3	2	71	145
2	wildtype	wMelCS2_a_60	wMelCS-like	40	0	32	14	9	6	36	46	19	10	6	61	143
4	wildtype	Uninfected_4	Uninfected	1	4	11	20	2	0						37
4	wildtype	Uninfected_4	Uninfected	2	7	21	27	20	8						83
4	wildtype	Uninfected_4	Uninfected	3	0	11	8	16	1						36
4	wildtype	Uninfected_4	Uninfected	4	1	25	20	9	2	28	22	11	7	0	57	98
4	wildtype	Uninfected_4	Uninfected	5	8	24	18	11	10	37	28	9	10	0	71	119
4	wildtype	Uninfected_4	Uninfected	6	0	23	22	15	11	17	15	1	0	0	71	88
4	wildtype	Uninfected_4	Uninfected	7	0	30	32	9	14	29	36	8	1	0	85	131
4	wildtype	Uninfected_4	Uninfected	8	0	18	26	17	1						62
4	wildtype	Uninfected_4	Uninfected	9	1	26	20	14	11	14	16	8	5	0	72	102
4	wildtype	Uninfected_4	Uninfected	10	3	17	29	12	4	18	33	9	14	1	65	123
4	wildtype	Uninfected_4	Uninfected	11	0	31	25	15	0	29	31	30	7	0	71	140
4	wildtype	Uninfected_4	Uninfected	12	0	32	29	6	4						71
4	wildtype	Uninfected_4	Uninfected	13	0	16	24	10	4						54
4	wildtype	Uninfected_4	Uninfected	14	5	29	29	9	10	26	26	9	0	1	82	119
4	wildtype	Uninfected_4	Uninfected	15	3	11	9	14	6						43
4	wildtype	Uninfected_4	Uninfected	16	0	2	6	37	6						51
4	wildtype	Uninfected_4	Uninfected	17	3	19	30	17	2						71
4	wildtype	Uninfected_4	Uninfected	18	0	0	0	0	0						0
4	wildtype	Uninfected_4	Uninfected	19	7	21	36	17	7	11	20	13	9	0	88	131
4	wildtype	Uninfected_4	Uninfected	20	0	29	37	18	8	40	35	9	9	0	92	146
4	wildtype	Uninfected_4	Uninfected	21	2	22	41	24	6						95
4	wildtype	Uninfected_4	Uninfected	22	2	7	6	10	4						29
4	wildtype	Uninfected_4	Uninfected	23	3	18	11	25	5						62
4	wildtype	Uninfected_4	Uninfected	24	1	23	32	8	8						72
4	wildtype	Uninfected_4	Uninfected	25	15	16	15	4	1	17	8	9	5	2	51	76
4	wildtype	Uninfected_4	Uninfected	26	0	18	35	12	4						69
4	wildtype	Uninfected_4	Uninfected	27	6	24	17	5	4	19	26	9	2	0	56	94
4	wildtype	Uninfected_4	Uninfected	28	4	17	20	7	6						54
4	wildtype	Uninfected_4	Uninfected	29	6	29	13	11	10						69
4	wildtype	Uninfected_4	Uninfected	30	0	19	17	20	0	16	13	7	6	1	56	84
4	wildtype	Uninfected_4	Uninfected	31	1	9	22	2	10						44
4	wildtype	Uninfected_4	Uninfected	32	0	0	0	5	8						13
4	wildtype	Uninfected_4	Uninfected	33	12	21	27	12	4	31	23	21	39	13	76	173
4	wildtype	Uninfected_4	Uninfected	34	0	18	27	24	5	31	30	11	4	0	74	120
4	wildtype	Uninfected_4	Uninfected	35	4	24	14	4	0	23	16	10	3	0	46	76
4	wildtype	wMelPop2x	wMelCS-like	1	0	29	25	8	0						62
4	wildtype	wMelPop2x	wMelCS-like	2	0	31	15	9	3						58
4	wildtype	wMelPop2x	wMelCS-like	3	0	24	15	9	4						52
4	wildtype	wMelPop2x	wMelCS-like	4	0	34	36	9	4						83
4	wildtype	wMelPop2x	wMelCS-like	5	0	23	27	37	15						102
4	wildtype	wMelPop2x	wMelCS-like	6	0	19	34	7	4						64
4	wildtype	wMelPop2x	wMelCS-like	7	0	19	26	20	4						69
4	wildtype	wMelPop2x	wMelCS-like	8	0	27	31	17	3						78
4	wildtype	wMelPop2x	wMelCS-like	9	0	15	22	19	3						59
4	wildtype	wMelPop2x	wMelCS-like	10	0	28	32	24	10						94
4	wildtype	wMelPop2x	wMelCS-like	11	0	25	30	14	7						76
4	wildtype	wMelPop2x	wMelCS-like	12	0	19	29	26	7						81
4	wildtype	wMelPop2x	wMelCS-like	13	0	27	19	22	7						75
4	wildtype	wMelPop2x	wMelCS-like	14	0	26	25	10	1						62
4	wildtype	wMelPop2x	wMelCS-like	15	0	7	1	0	0	0	0	0	0	0	8	9
4	wildtype	wMelPop2x	wMelCS-like	16	0	3	8	0	0						11
4	wildtype	wMelPop2x	wMelCS-like	17	0	31	15	20	8						74
4	wildtype	wMelPop2x	wMelCS-like	18	0	31	18	7	1						57
4	wildtype	wMelPop2x	wMelCS-like	19	0	27	28	13	0						68
4	wildtype	wMelPop2x	wMelCS-like	20	0	26	37	10	2						75
4	wildtype	wMelPop2x	wMelCS-like	21	0	30	19	0	0						49
4	wildtype	wMelPop2x	wMelCS-like	22	0	33	28	7	2						70
4	wildtype	wMelPop2x	wMelCS-like	23	5	34	15	6	1						61
4	wildtype	wMelPop2x	wMelCS-like	24	3	37	18	13	2						73
4	wildtype	wMelPop2x	wMelCS-like	25	0	40	24	9	5	30	35	1	2	0	78	117
4	wildtype	wMelPop2x	wMelCS-like	26	1	22	15	13	11	35	31	7	0	0	62	101
4	wildtype	wMelPop2x	wMelCS-like	27	0	35	30	14	9						88
4	wildtype	wMelPop2x	wMelCS-like	28	0	10	8	47	7	11	11	2	0	9	72	95
4	wildtype	wMelPop2x	wMelCS-like	29	0	37	23	13	9						82
4	wildtype	wMelPop2x	wMelCS-like	30	0	34	23	22	2						81
4	wildtype	wMel3_61	wMel-like	1	0	22	12	11	9						54
4	wildtype	wMel3_61	wMel-like	2	0	19	16	9	7						51
4	wildtype	wMel3_61	wMel-like	3	0	24	25	23	6						78
4	wildtype	wMel3_61	wMel-like	4	0	25	25	14	5	25	17	8	4	0	69	99
4	wildtype	wMel3_61	wMel-like	5	0	30	47	16	7	30	30	12	11	1	100	155
4	wildtype	wMel3_61	wMel-like	6	0	33	41	9	14	22	19	17	17	3	97	154
4	wildtype	wMel3_61	wMel-like	7	0	26	19	12	11	26	14	4	2	0	68	89
4	wildtype	wMel3_61	wMel-like	8	3	18	27	20	5	15	18	7	21	1	73	121
4	wildtype	wMel3_61	wMel-like	9	0	19	24	15	10	15	15	12	12	6	68	114
4	wildtype	wMel3_61	wMel-like	10	0	21	25	4	2						52
4	wildtype	wMel3_61	wMel-like	11	0	9	12	14	4	3	3	5	10	0	39	58
4	wildtype	wMel3_61	wMel-like	12	0	22	21	21	7						71
4	wildtype	wMel3_61	wMel-like	13	2	21	28	12	10	25	25	14	2	3	73	118
4	wildtype	wMel3_61	wMel-like	14	0	15	20	13	5	17	21	8	5	2	53	90
4	wildtype	wMel3_61	wMel-like	15	3	29	23	6	1	27	15	7	0	3	62	88
4	wildtype	wMel3_61	wMel-like	16	0	17	24	6	2						49
4	wildtype	wMel3_61	wMel-like	17	0	32	15	5	2	11	9	2	7	2	54	75
4	wildtype	wMel3_61	wMel-like	18	0	23	28	14	1						66
4	wildtype	wMel3_61	wMel-like	19	0	35	29	16	3						83
4	wildtype	wMel3_61	wMel-like	20	0	22	23	36	8						89
4	wildtype	wMel3_61	wMel-like	21	2	41	32	24	27	24	22	10	8	0	126	167
4	wildtype	wMel3_61	wMel-like	22	0	26	18	12	10	25	14	12	9	0	66	102
4	wildtype	wMel3_61	wMel-like	23	0	32	20	7	1						60
4	wildtype	wMel3_61	wMel-like	24	0	25	24	8	1						58
4	wildtype	wMel3_61	wMel-like	25	0	9	22	15	19	14	12	6	2	1	65	87
4	wildtype	wMel3_61	wMel-like	26	0	31	25	12	10						78
4	wildtype	wMel3_61	wMel-like	27	0	26	20	20	14	14	14	9	8	0	80	112
4	wildtype	wMel3_61	wMel-like	28	0	22	27	23	14	21	21	22	13	4	86	147
4	wildtype	wMel3_61	wMel-like	29	0	10	15	1	1	1	0	0	0	0	27	28
4	wildtype	wMel3_61	wMel-like	30	0	16	15	10	1	9	14	5	4	0	42	66
4	wildtype	wMel3_61	wMel-like	31	0	24	14	11	18						67
4	wildtype	wMel3_61	wMel-like	32	4	28	24	21	11	17	19	7	3	0	88	118
4	wildtype	wMel3_61	wMel-like	33	5	27	31	14	4						81
4	wildtype	wMel3_61	wMel-like	34	0	15	10	8	2	8	11	6	0	1	35	54
4	wildtype	wMel3_61	wMel-like	35	3	35	42	14	3						97
4	wildtype	wMel3_61	wMel-like	36	0	34	31	17	4	22	20	13	10	2	86	132
4	wildtype	wMel3_61	wMel-like	37	0	24	22	12	4						62
4	wildtype	wMel_59	wMel-like	1	8	27	24	13	1	19	24	12	14	2	73	126
4	wildtype	wMel_59	wMel-like	2	4	39	21	10	2	20	19	14	4	0	76	114
4	wildtype	wMel_59	wMel-like	3	3	39	42	13	6	16	31	15	6	1	103	157
4	wildtype	wMel_59	wMel-like	4	8	32	31	12	10						93
4	wildtype	wMel_59	wMel-like	5	10	14	10	21	10	21	19	10	5	0	65	100
4	wildtype	wMel_59	wMel-like	6	10	19	23	24	6	16	1	1	0	0	82	85
4	wildtype	wMel_59	wMel-like	7	1	15	9	22	8	30	18	4	4	0	55	82
4	wildtype	wMel_59	wMel-like	8	1	11	4	6	4						26
4	wildtype	wMel_59	wMel-like	9	4	11	12	18	6						51
4	wildtype	wMel_59	wMel-like	10	2	23	24	23	11	19	23	20	17	0	83	144
4	wildtype	wMel_59	wMel-like	11	4	13	9	22	8	24	27	0	0	0	56	84
4	wildtype	wMel_59	wMel-like	12	0	26	11	12	5	27	20	10	4	0	54	89
4	wildtype	wMel_59	wMel-like	13	6	27	13	10	4						60
4	wildtype	wMel_59	wMel-like	14	5	26	32	10	13	28	22	16	3	0	86	128
4	wildtype	wMel_59	wMel-like	15	2	19	16	31	7	27	30	21	9	1	75	137
4	wildtype	wMel_59	wMel-like	16	15	41	13	8	1	33	29	2	0	0	78	110
4	wildtype	wMel_59	wMel-like	17	8	18	10	10	3	17	20	8	5	0	49	83
4	wildtype	wMel_59	wMel-like	18	0	16	15	22	17	18	18	5	3	0	70	97
4	wildtype	wMel_59	wMel-like	19	9	22	23	11	4	29	18	8	9	0	69	105
4	wildtype	wMel_59	wMel-like	20	3	16	12	13	3	25	17	8	5	0	47	78
4	wildtype	wMel_59	wMel-like	21	7	24	17	17	3	22	17	6	5	1	68	98
4	wildtype	wMel_59	wMel-like	22	1	26	26	37	5	19	13	10	12	1	95	132
4	wildtype	wMel_59	wMel-like	23	4	28	0	0	9						41
4	wildtype	wMel_59	wMel-like	24	10	21	11	15	5	15	8	3	10	0	62	84
4	wildtype	wMel_59	wMel-like	25	6	22	13	9	7						57
4	wildtype	wMel_59	wMel-like	26	1	23	10	8	1	25	22	7	2	0	43	75
4	wildtype	wMel_59	wMel-like	27	9	30	14	7	1						61
4	wildtype	wMel_59	wMel-like	28	1	40	17	13	4	14	16	13	24	3	75	132
4	wildtype	wMel_59	wMel-like	29	4	43	23	4	1						75
4	wildtype	wMel_59	wMel-like	30	5	29	15	6	1	21	5	0	0	0	56	62
4	wildtype	wMel_59	wMel-like	31	1	28	16	15	9						69
4	wildtype	wMel_59	wMel-like	32	10	28	18	17	13	27	19	6	1	0	86	113
4	wildtype	wMel_59	wMel-like	33	1	26	27	14	11	32	17	4	14	0	79	115
4	wildtype	wMel_59	wMel-like	34	8	26	14	15	7	29	17	11	12	1	70	112
4	wildtype	wMel_59	wMel-like	35	0	20	11	15	8						54
4	wildtype	wMel_59	wMel-like	36	4	36	20	16	12	29	11	8	8	1	88	117

## Sheet: FertilityCountsFig5
Batch	bam_genotype	Wolbachia	Clade	Vial	D1	D3	D5	D7	D9_1	D9_2	D11	D13	D15	D17	total_1-9	total_1-17
3	L255F/null	Uninfected_3	Uninfected	1	0	5	1	1	0	0	0	0	0	0	7	8
3	L255F/null	Uninfected_3	Uninfected	2	0	0	0	0	0	0	0	0	0	0	0	1
3	L255F/null	Uninfected_3	Uninfected	3	0	0	0	0	0	0	0	0	0	0	0	1
3	L255F/null	Uninfected_3	Uninfected	4	0	0	0	0	0	0	0	0	0	0	0	1
3	L255F/null	Uninfected_3	Uninfected	5	0	1	0	0	0	0	0	0	0	0	1	2
3	L255F/null	Uninfected_3	Uninfected	6	0	0	0	0	0	0	0	0	0	0	0	1
3	L255F/null	Uninfected_3	Uninfected	8	0	0	0	0	0	0	0	0	0	0	0	1
3	L255F/null	Uninfected_3	Uninfected	9	0	1	0	0	0	0	0	0	0	0	1	2
3	L255F/null	Uninfected_3	Uninfected	10	1	0	0	0	0	0	0	0	0	0	1	2
3	L255F/null	Uninfected_3	Uninfected	11	0	1	4	0	0	0	0	0	0	0	5	6
3	L255F/null	Uninfected_3	Uninfected	12	0	0	0	0	0	0	0	0	0	0	0	1
3	L255F/null	Uninfected_3	Uninfected	13	0	0	0	0	0	0	0	0	0	0	0	1
3	L255F/null	Uninfected_3	Uninfected	15	0	3	0	0	0	0	0	0	0	0	3	4
3	L255F/null	Uninfected_3	Uninfected	16	0	0	0	0	0	0	0	0	0	0	0	1
3	L255F/null	Uninfected_3	Uninfected	17	0	0	0	0	0						0
3	L255F/null	Uninfected_3	Uninfected	18	0	0	0	0	0	0	0	0	0	0	0	1
3	L255F/null	Uninfected_3	Uninfected	19	0	0	0	0	0	0	0	0	0	0	0	1
3	L255F/null	Uninfected_3	Uninfected	20	0	0	0	0	0	0	0	0	0	0	0	1
3	L255F/null	Uninfected_3	Uninfected	21	0	2	0	0	0	0	0	0	0	0	2	3
3	L255F/null	Uninfected_3	Uninfected	22	0	2	0	0	0	0	0	0	0	0	2	3
3	L255F/null	Uninfected_3	Uninfected	23	0	2	0	0	0	0	0	0	0	0	2	3
3	L255F/null	Uninfected_3	Uninfected	24	0	1	0	0	0	0	0	0	0	0	1	2
3	L255F/null	Uninfected_3	Uninfected	25	0	0	0	0	0	0	0	0	0	0	0	1
3	L255F/null	Uninfected_3	Uninfected	26	0	1	0	0	0	0	0	0	0	0	1	2
3	L255F/null	Uninfected_3	Uninfected	27	0	0	0	0	0	0	0	0	0	0	0	1
3	L255F/null	Uninfected_3	Uninfected	28	0	0	0	0	0	0	0	0	0	0	0	1
3	L255F/null	Uninfected_3	Uninfected	29	0	0	0	0	0	0	0	0	0	0	0	1
3	L255F/null	Uninfected_3	Uninfected	30	0	0	0	0	0	0	0	0	0	0	0	1
3	L255F/null	Uninfected_3	Uninfected	31	0	0	0	0	0	0	0	0	0	0	0	1
3	L255F/null	Uninfected_3	Uninfected	32	0	0	0	0	0	0	0	0	0	0	0	1
3	L255F/null	Uninfected_3	Uninfected	33	0	0	0	0	0	0	0	0	0	0	0	1
3	L255F/null	wMelCS2_b_65	wMelCS-like	1	0	0	0	0	0						0
3	L255F/null	wMelCS2_b_65	wMelCS-like	2	0	0	0	0	0	0	0	0	0	0	0	1
3	L255F/null	wMelCS2_b_65	wMelCS-like	3	0	0	1	1	0	0	0	0	0	0	2	3
3	L255F/null	wMelCS2_b_65	wMelCS-like	4	0	0	0	0	0	0	0	0	0	0	0	1
3	L255F/null	wMelCS2_b_65	wMelCS-like	5	4	0	1	0	0	0	0	0	0	0	5	6
3	L255F/null	wMelCS2_b_65	wMelCS-like	6	0	31	20	29	0	13	5	0	0	0	80	86
3	L255F/null	wMelCS2_b_65	wMelCS-like	7	0	4	0	0	0	0	0	0	0	0	4	5
3	L255F/null	wMelCS2_b_65	wMelCS-like	8	0	2	0	0	0	0	0	0	0	0	2	3
3	L255F/null	wMelCS2_b_65	wMelCS-like	9	0	0	0	0	0	0	0	0	0	0	0	1
3	L255F/null	wMelCS2_b_65	wMelCS-like	10	0	44	24	2	0						70
3	L255F/null	wMelCS2_b_65	wMelCS-like	11	15	46	39	15	0	49	39	17	8	3	115	183
3	L255F/null	wMelCS2_b_65	wMelCS-like	12	1	3	0	0	0	0	0	0	0	0	4	5
3	L255F/null	wMelCS2_b_65	wMelCS-like	13	0	6	5	0	0	28	0	0	0	0	11	12
3	L255F/null	wMelCS2_b_65	wMelCS-like	14	2	16	6	1	0	0	0	0	0	0	25	26
3	L255F/null	wMelCS2_b_65	wMelCS-like	15	0	0	0	0	0	0	0	0	0	0	0	1
3	L255F/null	wMelCS2_b_65	wMelCS-like	16	0	2	0	0	0	0	0	0	0	0	2	3
3	L255F/null	wMelCS2_b_65	wMelCS-like	17	19	41	38	39	0	0	32	36	22	2	137	230
3	L255F/null	wMelCS2_b_65	wMelCS-like	18	0	0	0	0	0	0	0	0	0	0	0	1
3	L255F/null	wMelCS2_b_65	wMelCS-like	19	0	20	23	10	0	15	11	17	5	0	53	87
3	L255F/null	wMelCS2_b_65	wMelCS-like	20	0	2	0	0	0	0	0	0	0	0	2	3
3	L255F/null	wMelCS2_b_65	wMelCS-like	21	0	0	0	0	0	0	0	0	0	0	0	1
3	L255F/null	wMelCS2_b_65	wMelCS-like	22	0	0	0	0	0	0	0	0	0	0	0	1
3	L255F/null	wMelCS2_b_65	wMelCS-like	23	0	2	1	0	0	0	0	0	0	0	3	4
3	L255F/null	wMelCS2_b_65	wMelCS-like	24	7	21	32	7	0	18	28	8	7	1	67	112
3	L255F/null	wMelCS2_b_65	wMelCS-like	25	2	6	1	0	0	0	0	0	0	0	9	10
3	L255F/null	wMelCS2_b_65	wMelCS-like	26	0	1	0	0	0	0	0	0	0	0	1	2
3	L255F/null	wMelCS2_b_65	wMelCS-like	27	0	1	0	1	0	0	0	0	0	0	2	3
3	L255F/null	wMelCS2_b_65	wMelCS-like	28	0	4	3	0	0	0	0	0	0	0	7	8
3	L255F/null	wMelCS2_b_65	wMelCS-like	29	0	35	39	8	0	18	19	17	9	0	82	128
3	L255F/null	wMelCS2_b_65	wMelCS-like	30	0	0	0	1	0	0	0	0	0	0	1	2
3	L255F/null	wMelCS2_b_65	wMelCS-like	31	2	3	0	0	0	0	0	0	0	0	5	6
3	L255F/null	wMelCS2_b_65	wMelCS-like	32	0	3	0	0	0						3
3	L255F/null	wMelCS2_b_65	wMelCS-like	33	0	4	2	0	0	0	0	0	0	0	6	7
3	L255F/null	wMelCS2_b_65	wMelCS-like	34	1	6	0	0	0	0	0	0	0	0	7	8
3	L255F/null	wMelCS2_b_65	wMelCS-like	35	0	1	0	0	0	0	0	0	0	0	1	2
3	L255F/null	wMelCS2_b_65	wMelCS-like	36	1	12	0	0	0	0	0	0	0	0	13	14
3	L255F/null	wMelCS2_b_65	wMelCS-like	37	0	3	0	0	0	0	0	0	0	0	3	4
3	L255F/null	wMelCS2_b_65	wMelCS-like	38	2	39	50	10	0	20	31	25	14	2	101	174
3	L255F/null	wMel2b_64	wMel2	1	0	0	0	0	0	0	0	0	0	0	0	1
3	L255F/null	wMel2b_64	wMel2	2	0	2	2	0	0	0	0	0	0	0	4	5
3	L255F/null	wMel2b_64	wMel2	3	0	0	0	0	0	0	0	0	0	0	0	1
3	L255F/null	wMel2b_64	wMel2	4	1	0	0	0	0	0	0	0	0	0	1	2
3	L255F/null	wMel2b_64	wMel2	5	0	0	0	0	0	0	0	0	0	0	0	1
3	L255F/null	wMel2b_64	wMel2	6	0	2	0	0	0						2
3	L255F/null	wMel2b_64	wMel2	7	0	0	0	0	0	0	0	0	0	0	0	1
3	L255F/null	wMel2b_64	wMel2	8	0	0	0	0	0	0	0	0	0	0	0	1
3	L255F/null	wMel2b_64	wMel2	9	0	1	7	1	0	0	0	0	0	0	9	10
3	L255F/null	wMel2b_64	wMel2	10	2	6	0	0	0						8
3	L255F/null	wMel2b_64	wMel2	11	0	0	0	0	0	0	0	0	0	0	0	1
3	L255F/null	wMel2b_64	wMel2	12	0	1	0	1	0						2
3	L255F/null	wMel2b_64	wMel2	13	0	0	0	0	0	0	0	0	0	0	0	1
3	L255F/null	wMel2b_64	wMel2	14	2	4	0	0	0	0	0	0	0	0	6	7
3	L255F/null	wMel2b_64	wMel2	15	0	8	7	1	0	0	0	0	0	0	16	17
3	L255F/null	wMel2b_64	wMel2	16	0	7	8	0	0	0	0	0	0	0	15	16
3	L255F/null	wMel2b_64	wMel2	17	1	9	1	0	0	0	0	0	0	0	11	12
3	L255F/null	wMel2b_64	wMel2	18	1	0	0	0	0	0	0	0	0	0	1	2
3	L255F/null	wMel2b_64	wMel2	19	2	1	3	0	0	0	0	0	0	0	6	7
3	L255F/null	wMel2b_64	wMel2	20	0	2	0	0	0	0	0	0	0	0	2	3
3	L255F/null	wMel2b_64	wMel2	21	1	0	0	0	0	0	0	0	0	0	1	2
3	L255F/null	wMel2b_64	wMel2	22	2	1	1	0	0	0	0	0	0	0	4	5
3	L255F/null	wMel2b_64	wMel2	24	0	4	1	0	0	0	0	0	0	0	5	6
3	L255F/null	wMel2b_64	wMel2	25	0	0	0	0	0	0	0	0	0	0	0	1
3	L255F/null	wMel2b_64	wMel2	26	0	1	1	0	0		0	0	0	0	2
3	L255F/null	wMel2b_64	wMel2	27	0	2	0	0	0	0	0	0	0	0	2	3
3	L255F/null	wMel2b_64	wMel2	28	0	3	2	0	0	0	0	0	0	0	5	6
3	L255F/null	wMel2b_64	wMel2	29	0	0	0	0	0	0	0	0	0	0	0	1
3	L255F/null	wMel2b_64	wMel2	30	0	17	5	0	0	0	0	0	0	0	22	23
3	L255F/null	wMel2b_64	wMel2	31	0	1	0	0	0	0	0	0	0	0	1	2
3	L255F/null	wMel2b_64	wMel2	32	0	0	0	0	0	0	0	0	0	0	0	1
3	L255F/null	wMel2b_64	wMel2	33	0	0	1	0	0	0	0	0	0	0	1	2
3	L255F/null	wMel2b_64	wMel2	35	0	0	0	0	0	0	0	0	0	0	0	1
3	L255F/null	wMel2b_64	wMel2	36	0	6	0	0	0	0	0	0	0	0	6	7
3	L255F/null	wMel2b_64	wMel2	37	0	1	0	0	0	0	0	0	0	0	1	2
3	L255F/null	wMel2b_64	wMel2	38	0	1	2	0	0						3
3	L255F/null	wMel2b_64	wMel2	39	0	0	0	0	0	0	0	0	0	0	0	1
3	L255F/null	wMel2b_64	wMel2	40	0	0	0	0	0						0
3	L255F/null	wMel2b_64	wMel2	41	0	2	0	0	0	0	0	0	0	0	2	3
3	L255F/null	wMelCS_b_577	wMelCS-like	1	1	7	1	1	0	0	0	0	0	0	10	11
3	L255F/null	wMelCS_b_577	wMelCS-like	2	3	2	0	0	0	0	0	0	0	0	5	6
3	L255F/null	wMelCS_b_577	wMelCS-like	3	0	5	16	8	4	7	8	11	1	0	33	54
3	L255F/null	wMelCS_b_577	wMelCS-like	4	0	0	0	0	0	0	0	0	0	0	0	1
3	L255F/null	wMelCS_b_577	wMelCS-like	5	0	1	0	0	0	0	0	0	0	0	1	2
3	L255F/null	wMelCS_b_577	wMelCS-like	6	0	0	0	0	0	0	1	0	0	0	0	2
3	L255F/null	wMelCS_b_577	wMelCS-like	7	0	1	0	0	0	0	0	0	0	0	1	2
3	L255F/null	wMelCS_b_577	wMelCS-like	8	0	2	0	0	0	0	0	0	0	0	2	3
3	L255F/null	wMelCS_b_577	wMelCS-like	9	0	3	1	0	0	0	0	0	0	0	4	5
3	L255F/null	wMelCS_b_577	wMelCS-like	10	0	0	0	0	0	0	0	0	0	0	0	1
3	L255F/null	wMelCS_b_577	wMelCS-like	11	0	0	0	0	0	0	0	0	0	0	0	1
3	L255F/null	wMelCS_b_577	wMelCS-like	12	0	0	0	0	0	0	0	0	0	0	0	1
3	L255F/null	wMelCS_b_577	wMelCS-like	13	2	1	2	0	0	0	0	0	0	0	5	6
3	L255F/null	wMelCS_b_577	wMelCS-like	14	0	0	0	0	0	0	0	0	0	0	0	1
3	L255F/null	wMelCS_b_577	wMelCS-like	15	0	6	1	0	0	0	0	0	0	0	7	8
3	L255F/null	wMelCS_b_577	wMelCS-like	16	0	0	0	0	0	0	0	0	0	0	0	1
3	L255F/null	wMelCS_b_577	wMelCS-like	17	0	6	9	1	0	2	0	3	0	1	16	21
3	L255F/null	wMelCS_b_577	wMelCS-like	18	0	0	0	0	0	0	0	0	0	0	0	1
3	L255F/null	wMelCS_b_577	wMelCS-like	19	0	1	0	0	0	0	0	0	0	0	1	2
3	L255F/null	wMelCS_b_577	wMelCS-like	20	0	0	0	0	0						0
3	L255F/null	wMelCS_b_577	wMelCS-like	21	0	0	0	0	0	0	0	0	0	0	0	1
3	L255F/null	wMelCS_b_577	wMelCS-like	22	1	2	2	0	0	0	0	0	0	0	5	6
3	L255F/null	wMelCS_b_577	wMelCS-like	23	0	4	2	0	0	0	0	0	0	0	6	7
3	L255F/null	wMelCS_b_577	wMelCS-like	24	3	5	1	0	0	0	0	0	0	0	9	10
3	L255F/null	wMelCS_b_577	wMelCS-like	25	0	2	0	0	0	0	0	0	0	0	2	3
3	L255F/null	wMelCS_b_577	wMelCS-like	26	0	0	0	0	0	0	0	0	0	0	0	1
3	L255F/null	wMelCS_b_577	wMelCS-like	27	0	12	0	0	0	0	0	0	0	0	12	13
3	L255F/null	wMelCS_b_577	wMelCS-like	28	0	8	1	0	0						9
3	L255F/null	wMelCS_b_577	wMelCS-like	29	2	6	1	0	0						9
3	L255F/null	wMelCS_b_577	wMelCS-like	30	1	3	0	0	0	0	0	0	0	0	4	5
3	L255F/null	wMelCS_b_577	wMelCS-like	31	0	1	0	0	0	0	0	0	0	0	1	2
3	L255F/null	wMelCS_b_577	wMelCS-like	32	0	2	1	0	0	0	0	0	0	0	3	4
3	L255F/null	wMelCS_b_577	wMelCS-like	34	0	3	3	0	0	0	0	0	0	0	6	7
3	L255F/null	wMelCS_b_577	wMelCS-like	35	0	2	0	0	0	0	0	0	0	0	2	3
3	L255F/null	wMelCS_b_577	wMelCS-like	36	1	8	0	0	0	0	0	0	0	0	9	10
3	L255F/null	wMelCS_b_577	wMelCS-like	37	0	0	0	0	0	0	0	0	0	0	0	1
1	L255F/null	Uninfected_1	Uninfected	1	0	0	0	0	0	0	0	0	0	0	0	1
1	L255F/null	Uninfected_1	Uninfected	2	0	1	1	0	0	0	0	0	0	0	2	3
1	L255F/null	Uninfected_1	Uninfected	3	0	0	0	0	0	0	0	0	0	0	0	1
1	L255F/null	Uninfected_1	Uninfected	4	0	0	0	0	0	0	0	0	0	0	0	1
1	L255F/null	Uninfected_1	Uninfected	5	0	0	0	0	0	0	0	0	0	0	0	1
1	L255F/null	Uninfected_1	Uninfected	6	0	1	1	0	0	0	0	0	0	0	2	3
1	L255F/null	Uninfected_1	Uninfected	7	0	1	0	0	0	0	0	0	0	0	1	2
1	L255F/null	Uninfected_1	Uninfected	8	0	0	0	0	0	0	0	0	0	0	0	1
1	L255F/null	Uninfected_1	Uninfected	9	0	0	0	0	0	0	0	0	0	0	0	1
1	L255F/null	Uninfected_1	Uninfected	10	0	2	0	0	0	0	0	0	0	0	2	3
1	L255F/null	Uninfected_1	Uninfected	11	0	0	0	0	0	0	0	0	0	0	0	1
1	L255F/null	Uninfected_1	Uninfected	12	0	0	0	0	0	0	0	0	0	0	0	1
1	L255F/null	Uninfected_1	Uninfected	13	0	0	0	0	0	0	0	0	0	0	0	1
1	L255F/null	Uninfected_1	Uninfected	14	0	0	0	0	0	0	0	0	0	0	0	1
1	L255F/null	Uninfected_1	Uninfected	15	0	0	0	0	0	0	0	0	0	0	0	1
1	L255F/null	Uninfected_1	Uninfected	16	0	0	0	0	0	0	0	0	0	0	0	1
1	L255F/null	Uninfected_1	Uninfected	17	0	0	0	0	0	0	0	0	0	0	0	1
1	L255F/null	Uninfected_1	Uninfected	18	0	0	0	0	0	0	0	0	0	0	0	1
1	L255F/null	Uninfected_1	Uninfected	19	0	0	0	0	0	0	0	0	0	0	0	1
1	L255F/null	Uninfected_1	Uninfected	20	0	0	0	0	0	0	0	0	0	0	0	1
1	L255F/null	Uninfected_1	Uninfected	21	0	0	0	0	0	0	0	0	0	0	0	1
1	L255F/null	Uninfected_1	Uninfected	22	0	0	0	0	0	0	0	0	0	0	0	1
1	L255F/null	Uninfected_1	Uninfected	23	0	0	0	0	0	0	0	0	0	0	0	1
1	L255F/null	Uninfected_1	Uninfected	24	0	0	0	0	0	0	0	0	0	0	0	1
1	L255F/null	Uninfected_1	Uninfected	25	0	0	0	0	0	0	0	0	0	0	0	1
1	L255F/null	Uninfected_1	Uninfected	26	0	0	0	0	0	0	0	0	0	0	0	1
1	L255F/null	Uninfected_1	Uninfected	27	0	0	0	0	0	0	0	0	0	0	0	1
1	L255F/null	Uninfected_1	Uninfected	28	0	1	0	0	0	0	0	0	0	0	1	2
1	L255F/null	Uninfected_1	Uninfected	29	0	0	1	0	0	0	0	0	0	0	1	2
1	L255F/null	Uninfected_1	Uninfected	30	0	0	0	0	0	0	0	0	0	0	0	1
1	L255F/null	Uninfected_1	Uninfected	31	0	0	0	0	0	0	0	0	0	0	0	1
1	L255F/null	Uninfected_1	Uninfected	32	0	0	0	0	0	0	0	0	0	0	0	1
1	L255F/null	Uninfected_1	Uninfected	33	0	1	0	0	0	0	0	0	0	0	1	2
1	L255F/null	Uninfected_1	Uninfected	34	0	0	0	0	0	0	0	0	0	0	0	1
1	L255F/null	Uninfected_1	Uninfected	35	0	0	0	0	0	0	0	0	0	0	0	1
1	L255F/null	Uninfected_1	Uninfected	36	0	0	0	0	0	0	0	0	0	0	0	1
1	L255F/null	Uninfected_1	Uninfected	37	0	0	0	0	0	0	0	0	0	0	0	1
1	L255F/null	Uninfected_1	Uninfected	38	0	0	1	0	0	0	0	0	0	0	1	2
1	L255F/null	Uninfected_1	Uninfected	39	0	0	0	0	0	0	0	0	0	0	0	1
1	L255F/null	Uninfected_1	Uninfected	40	0	0	0	0	0	0	0	0	0	0	0	1
1	L255F/null	Uninfected_1	Uninfected	41	0	0	0	0	0	0	0	0	0	0	0	1
1	L255F/null	Uninfected_1	Uninfected	42	0	0	0	0	0	0	0	0	0	0	0	1
1	L255F/null	Uninfected_1	Uninfected	43	0	0	0	0	0	0	0	0	0	0	0	1
1	L255F/null	Uninfected_1	Uninfected	44	0	0	0	0	0	0	0	0	0	0	0	1
1	L255F/null	Uninfected_1	Uninfected	45	0	0	2	0	0	0	0	0	0	0	2	3
1	L255F/null	Uninfected_1	Uninfected	46	0	0	1	0	0	0	0	0	0	0	1	2
1	L255F/null	Uninfected_1	Uninfected	47	0	0	0	0	0	0	0	0	0	0	0	1
1	L255F/null	Uninfected_1	Uninfected	48	0	0	0	0	0	0	0	0	0	0	0	1
1	L255F/null	Uninfected_1	Uninfected	49	0	0	0	0	0	0	0	0	0	0	0	1
1	L255F/null	Uninfected_1	Uninfected	50	0	0	0	0	0	0	0	0	0	0	0	1
1	L255F/null	Uninfected_1	Uninfected	51	0	0	0	0	0	0	0	0	0	0	0	1
1	L255F/null	Uninfected_1	Uninfected	52	0	0	2	0	0	0	0	0	0	0	2	3
1	L255F/null	Uninfected_1	Uninfected	53	0	0	0	0	0	0	0	0	0	0	0	1
1	L255F/null	Uninfected_1	Uninfected	54	0	2	1	0	0	0	0	0	0	0	3	4
1	L255F/null	Uninfected_1	Uninfected	55	0	0	0	0	0	0	0	0	0	0	0	1
1	L255F/null	Uninfected_1	Uninfected	56	0	0	0	0	0	0	0	0	0	0	0	1
1	L255F/null	Uninfected_1	Uninfected	57	0	0	0	0	0	0	0	0	0	0	0	1
1	L255F/null	Uninfected_1	Uninfected	58	0	0	0	0	0	0	0	0	0	0	0	1
1	L255F/null	Uninfected_1	Uninfected	59	0	0	0	0	0	0	0	0	0	0	0	1
1	L255F/null	Uninfected_1	Uninfected	60	0	0	0	0	0	0	0	0	0	0	0	1
1	L255F/null	Uninfected_1	Uninfected	61	0	0	0	0	0	0	0	0	0	0	0	1
1	L255F/null	Uninfected_1	Uninfected	62	0	0	0	0	0	0	0	0	0	0	0	1
1	L255F/null	Uninfected_1	Uninfected	63	0	0	1	0	0	0	0	0	0	0	1	2
1	L255F/null	Uninfected_1	Uninfected	64	0	0	0	0	0	0	0	0	0	0	0	1
1	L255F/null	Uninfected_1	Uninfected	65	0	0	0	0	0	0	0	0	0	0	0	1
1	L255F/null	Uninfected_1	Uninfected	66	0	0	0	0	0	0	0	0	0	0	0	1
1	L255F/null	Uninfected_1	Uninfected	67	0	0	0	0	0	0	0	0	0	0	0	1
1	L255F/null	Uninfected_1	Uninfected	68	0	0	0	0	0	0	0	0	0	0	0	1
1	L255F/null	Uninfected_1	Uninfected	69	0	0	0	0	0	0	0	0	0	0	0	1
1	L255F/null	wMel2a_63	wMel2	1	0	2	0	0	0	0	0	0	0	0	2	3
1	L255F/null	wMel2a_63	wMel2	2	0	0	0	0	0	0	0	0	0	0	0	1
1	L255F/null	wMel2a_63	wMel2	3	1	1	1	9	1	2	10	6	3	3	13	36
1	L255F/null	wMel2a_63	wMel2	4	0	0	0	0	0	0	0	0	0	0	0	1
1	L255F/null	wMel2a_63	wMel2	5	1	1	0	0	0	0	0	0	0	0	2	3
1	L255F/null	wMel2a_63	wMel2	6	0	0	0	0	0	0	0	0	0	0	0	1
1	L255F/null	wMel2a_63	wMel2	7	0	1	0	0	0	0	0	0	0	0	1	2
1	L255F/null	wMel2a_63	wMel2	8	0	5	12	2	0	0	0	0	0	0	19	20
1	L255F/null	wMel2a_63	wMel2	9	0	2	0	0	0	0	0	0	0	0	2	3
1	L255F/null	wMel2a_63	wMel2	10	0	1	2	0	0	0	0	0	0	0	3	4
1	L255F/null	wMel2a_63	wMel2	11	0	1	0	0	0	0	0	0	0	0	1	2
1	L255F/null	wMel2a_63	wMel2	12	0	16	18	11	3	9	12	11	1	0	48	73
1	L255F/null	wMel2a_63	wMel2	13	0	1	1	0	0	0	0	0	0	0	2	3
1	L255F/null	wMel2a_63	wMel2	14	0	8	30	1	0	0	0	0	0	0	39	40
1	L255F/null	wMel2a_63	wMel2	15	1	12	9	0	0	0	0	0	0	0	22	23
1	L255F/null	wMel2a_63	wMel2	16	0	0	0	0	0	0	0	0	0	0	0	1
1	L255F/null	wMel2a_63	wMel2	17	0	0	1	1	0	0	0	0	0	0	2	3
1	L255F/null	wMel2a_63	wMel2	18	0	5	1	1	1	0	1	1	0	0	8	11
1	L255F/null	wMel2a_63	wMel2	19	0	5	2	0	0	0	0	0	0	0	7	8
1	L255F/null	wMel2a_63	wMel2	20	0	0	0	0	0	0	0	0	0	0	0	1
1	L255F/null	wMel2a_63	wMel2	21	0	1	0	0	0	0	0	0	0	0	1	2
1	L255F/null	wMel2a_63	wMel2	22	0	4	0	0	0	0	0	0	0	0	4	5
1	L255F/null	wMel2a_63	wMel2	23	0	2	4	0	0	0	0	0	0	0	6	7
1	L255F/null	wMel2a_63	wMel2	24	1	8	2	0	0	0	0	0	0	0	11	12
1	L255F/null	wMel2a_63	wMel2	25	2	6	1	0	0	0	0	0	0	0	9	10
1	L255F/null	wMel2a_63	wMel2	26	0	1	5	0	0	0	0	0	0	0	6	7
1	L255F/null	wMel2a_63	wMel2	27	0	4	2	0	0	0	0	0	0	0	6	7
1	L255F/null	wMel2a_63	wMel2	28	0	2	6	1	0	0	0	0	0	0	9	10
1	L255F/null	wMel2a_63	wMel2	29	0	0	0	0	0	0	0	0	0	0	0	1
1	L255F/null	wMel2a_63	wMel2	30	0	6	7	2	0	0	0	0	0	0	15	16
1	L255F/null	wMel2a_63	wMel2	31	0	1	0	0	0	0	0	0	0	0	1	2
1	L255F/null	wMel2a_63	wMel2	32	0	0	0	0	0	0	0	0	0	0	0	1
1	L255F/null	wMel2a_63	wMel2	33	0	0	0	0	0	0	0	0	0	0	0	1
1	L255F/null	wMel2a_63	wMel2	34	1	3	0	0	0	0	0	0	0	0	4	5
1	L255F/null	wMel2a_63	wMel2	35	0	2	4	3	1	0	0	0	0	0	10	11
1	L255F/null	wMel2a_63	wMel2	36	0	0	2	0	0	0	0	0	0	0	2	3
1	L255F/null	wMel2a_63	wMel2	37	0	5	3	0	0	0	0	0	0	0	8	9
1	L255F/null	wMel2a_63	wMel2	38	0	2	2	0	0	0	0	0	0	0	4	5
1	L255F/null	wMel2a_63	wMel2	39	0	0	0	0	0	0	0	0	0	0	0	1
1	L255F/null	wMel2a_63	wMel2	40	0	1	3	0	0	0	0	0	0	0	4	5
1	L255F/null	wMel2a_63	wMel2	41	0	0	1	0	0	0	0	0	0	0	1	2
1	L255F/null	wMel2a_63	wMel2	42	0	2	1	0	0	0	0	0	0	0	3	4
1	L255F/null	wMel2a_63	wMel2	43	0	4	7	15	0	3	8	5	1	2	26	43
1	L255F/null	wMel2a_63	wMel2	44	0	0	0	0	0	0	0	0	0	0	0	1
1	L255F/null	wMel2a_63	wMel2	45	0	3	1	0	0	0	0	0	0	0	4	5
1	L255F/null	wMel2a_63	wMel2	46	0	1	0	0	0	0	0	0	0	0	1	2
1	L255F/null	wMel2a_63	wMel2	47	1	43	38	5	1	0	0	0	0	0	88	89
1	L255F/null	wMel2a_63	wMel2	48	0	0	0	0	0	0	0	0	0	0	0	1
1	L255F/null	wMel2a_63	wMel2	49	0	1	0	0	0	0	0	0	0	0	1	2
1	L255F/null	wMel2a_63	wMel2	50	0	1	1	0	0	0	0	0	0	0	2	3
1	L255F/null	wMel2a_63	wMel2	51	0	0	1	0	2	0	0	0	0	0	3	4
1	L255F/null	wMel2a_63	wMel2	52	0	0	0	0	0	0	0	0	0	0	0	1
1	L255F/null	wMel2a_63	wMel2	53	0	2	0	0	0	0	0	0	0	0	2	3
1	L255F/null	wMel2a_63	wMel2	54	0	1	7	2	0	0	0	0	0	0	10	11
1	L255F/null	wMel2a_63	wMel2	55	0	1	3	0	0	0	0	0	0	0	4	5
1	L255F/null	wMel2a_63	wMel2	56	0	2	1	0	0	0	0	0	0	0	3	4
1	L255F/null	wMel2a_63	wMel2	57	0	0	1	0	0	0	0	0	0	0	1	2
1	L255F/null	wMel2a_63	wMel2	58	0	2	0	0	0	0	0	0	0	0	2	3
1	L255F/null	wMel2a_63	wMel2	59	0	1	1	0	0	0	0	0	0	0	2	3
1	L255F/null	wMel2a_63	wMel2	60	0	2	0	0	0	0	0	0	0	0	2	3
1	L255F/null	wMelCS_a_66	wMelCS-like	1	0	0	1	0	0	0	0	0	0	0	1	2
1	L255F/null	wMelCS_a_66	wMelCS-like	2	1	1	1	0	0	0	0	0	0	0	3	4
1	L255F/null	wMelCS_a_66	wMelCS-like	3	0	0	0	0	0	0	0	0	0	0	0	1
1	L255F/null	wMelCS_a_66	wMelCS-like	4	1	2	1	0	0	0	0	0	0	0	4	5
1	L255F/null	wMelCS_a_66	wMelCS-like	5	0	2	3	0	0	0	0	0	0	0	5	6
1	L255F/null	wMelCS_a_66	wMelCS-like	6	1	0	1	0	0	0	0	0	0	0	2	3
1	L255F/null	wMelCS_a_66	wMelCS-like	7	0	2	0	0	0	0	0	0	0	0	2	3
1	L255F/null	wMelCS_a_66	wMelCS-like	8	0	0	0	0	0	0	0	0	0	0	0	1
1	L255F/null	wMelCS_a_66	wMelCS-like	9	0	1	0	0	0	0	0	0	0	0	1	2
1	L255F/null	wMelCS_a_66	wMelCS-like	10	0	0	0	0	0	0	0	0	0	0	0	1
1	L255F/null	wMelCS_a_66	wMelCS-like	11	0	1	0	0	0	0	0	0	0	0	1	2
1	L255F/null	wMelCS_a_66	wMelCS-like	12	0	0	2	0	0	0	0	0	0	0	2	3
1	L255F/null	wMelCS_a_66	wMelCS-like	13	0	0	2	0	0	0	0	0	0	0	2	3
1	L255F/null	wMelCS_a_66	wMelCS-like	14	5	1	0	0	0	0	0	0	0	0	6	7
1	L255F/null	wMelCS_a_66	wMelCS-like	15	0	3	1	0	0	0	0	0	0	0	4	5
1	L255F/null	wMelCS_a_66	wMelCS-like	16	0	2	1	0	0	0	0	0	0	0	3	4
1	L255F/null	wMelCS_a_66	wMelCS-like	17	0	0	0	0	0	0	0	0	0	0	0	1
1	L255F/null	wMelCS_a_66	wMelCS-like	18	1	3	0	0	1	0	0	0	0	0	5	6
1	L255F/null	wMelCS_a_66	wMelCS-like	19	0	0	0	0	0	0	0	0	0	0	0	1
1	L255F/null	wMelCS_a_66	wMelCS-like	20	0	2	0	0	0	0	0	0	0	0	2	3
1	L255F/null	wMelCS_a_66	wMelCS-like	21	0	0	0	0	0	0	0	0	0	0	0	1
1	L255F/null	wMelCS_a_66	wMelCS-like	22	0	0	0	0	0	0	0	0	0	0	0	1
1	L255F/null	wMelCS_a_66	wMelCS-like	23	0	0	0	0	0	0	0	0	0	0	0	1
1	L255F/null	wMelCS_a_66	wMelCS-like	24	0	4	0	0	0	0	0	0	0	0	4	5
1	L255F/null	wMelCS_a_66	wMelCS-like	25	0	0	0	0	0	0	0	0	0	0	0	1
1	L255F/null	wMelCS_a_66	wMelCS-like	26	0	0	0	0	0	0	0	0	0	0	0	1
1	L255F/null	wMelCS_a_66	wMelCS-like	27	0	4	3	0	0	0	0	0	0	0	7	8
1	L255F/null	wMelCS_a_66	wMelCS-like	28	0	0	0	0	0	0	0	0	0	0	0	1
1	L255F/null	wMelCS_a_66	wMelCS-like	29	0	0	0	0	0	0	0	0	0	0	0	1
1	L255F/null	wMelCS_a_66	wMelCS-like	30	0	0	0	0	0	0	0	0	0	0	0	1
1	L255F/null	wMelCS_a_66	wMelCS-like	31	1	0	0	0	0	0	0	0	0	0	1	2
1	L255F/null	wMelCS_a_66	wMelCS-like	32	0	0	0	0	0	0	0	0	0	0	0	1
1	L255F/null	wMelCS_a_66	wMelCS-like	33	0	2	0	0	0	0	0	0	0	0	2	3
1	L255F/null	wMelCS_a_66	wMelCS-like	34	0	3	1	0	0	0	0	0	0	0	4	5
1	L255F/null	wMelCS_a_66	wMelCS-like	35	0	2	4	1	0	0	0	0	0	0	7	8
1	L255F/null	wMelCS_a_66	wMelCS-like	36	0	1	0	0	0	0	0	0	0	0	1	2
1	L255F/null	wMelCS_a_66	wMelCS-like	37	0	1	1	0	0	0	0	0	0	0	2	3
1	L255F/null	wMelCS_a_66	wMelCS-like	38	0	0	0	0	0	0	0	0	0	0	0	1
1	L255F/null	wMelCS_a_66	wMelCS-like	39	0	0	0	0	0	0	0	0	0	0	0	1
1	L255F/null	wMelCS_a_66	wMelCS-like	40	3	6	9	3	0	0	0	0	0	0	21	22
1	L255F/null	wMelCS_a_66	wMelCS-like	41	0	0	0	0	0	0	0	0	0	0	0	1
1	L255F/null	wMelCS_a_66	wMelCS-like	42	0	0	0	0	0	0	0	0	0	0	0	1
1	L255F/null	wMelCS_a_66	wMelCS-like	43	0	0	0	0	0	0	0	0	0	0	0	1
1	L255F/null	wMelCS_a_66	wMelCS-like	44	0	0	0	0	0	0	0	0	0	0	0	1
1	L255F/null	wMelCS_a_66	wMelCS-like	45	0	0	0	0	0	0	0	0	0	0	0	1
1	L255F/null	wMelCS_a_66	wMelCS-like	46	0	0	0	0	0	0	0	0	0	0	0	1
1	L255F/null	wMelCS_a_66	wMelCS-like	47	0	1	0	0	0	0	0	0	0	0	1	2
1	L255F/null	wMelCS_a_66	wMelCS-like	48	0	0	0	0	0	0	0	0	0	0	0	1
1	L255F/null	wMelCS_a_66	wMelCS-like	49	0	1	0	0	0	0	0	0	0	0	1	2
1	L255F/null	wMelCS_a_66	wMelCS-like	50	0	0	0	0	0	0	0	0	0	0	0	1
1	L255F/null	wMelCS_a_66	wMelCS-like	51	0	0	0	0	0	0	0	0	0	0	0	1
1	L255F/null	wMelCS_a_66	wMelCS-like	52	0	0	0	0	0	0	0	0	0	0	0	1
1	L255F/null	wMelCS_a_66	wMelCS-like	53	0	0	0	0	0	0	0	0	0	0	0	1
1	L255F/null	wMelCS_a_66	wMelCS-like	54	0	0	6	0	0	0	0	0	0	0	6	7
1	L255F/null	wMelCS_a_66	wMelCS-like	55	0	0	0	0	0	0	0	0	0	0	0	1
1	L255F/null	wMelCS_a_66	wMelCS-like	56	0	0	0	0	0	0	0	0	0	0	0	1
1	L255F/null	wMelCS_a_66	wMelCS-like	57	0	2	2	0	0	0	0	0	0	0	4	5
1	L255F/null	wMelCS_a_66	wMelCS-like	58	0	1	1	0	0	0	0	0	0	0	2	3
1	L255F/null	wMelCS_a_66	wMelCS-like	59	0	0	0	0	0	0	0	0	0	0	0	1
1	L255F/null	wMelCS_a_66	wMelCS-like	60	0	0	0	0	0	0	0	0	0	0	0	1
2	L255F/null	Uninfected_2	Uninfected	1	0	0	0	0	0	0	0	0	0	0	0	1
2	L255F/null	Uninfected_2	Uninfected	2	0	0	0	0	0	0	0	0	0	0	0	1
2	L255F/null	Uninfected_2	Uninfected	3	0	0	0	0	0	0	0	0	0	0	0	1
2	L255F/null	Uninfected_2	Uninfected	4	0	2	0	0	0	0	0	0	0	0	2	3
2	L255F/null	Uninfected_2	Uninfected	5	0	1	0	0	0	0	0	0	0	0	1	2
2	L255F/null	Uninfected_2	Uninfected	6	0	0	0	0	0	0	0	0	0	0	0	1
2	L255F/null	Uninfected_2	Uninfected	7	0	0	0	0	0	0	0	0	0	0	0	1
2	L255F/null	Uninfected_2	Uninfected	8	0	0	0	0	0	0	0	0	0	0	0	1
2	L255F/null	Uninfected_2	Uninfected	9	0	0	0	0	0	0	0	0	0	0	0	1
2	L255F/null	Uninfected_2	Uninfected	10	0	0	0	0	0	0	0	0	0	0	0	1
2	L255F/null	Uninfected_2	Uninfected	11	0	0	0	0	0	0	0	0	0	0	0	1
2	L255F/null	wMelPop8x	wMelCS-like	1	4	4	0	0	0	0	0	0	0	0	8	9
2	L255F/null	wMelPop8x	wMelCS-like	2	0	9	2	0	0	0	0	0	0	0	11	12
2	L255F/null	wMelPop8x	wMelCS-like	3	0	7	14	4	2	0	0	0	0	0	27	28
2	L255F/null	wMelPop8x	wMelCS-like	4	0	7	1	0	0	0	0	0	0	0	8	9
2	L255F/null	wMelPop8x	wMelCS-like	5	0	7	1	0	2	0	0	0	0	0	10	11
2	L255F/null	wMelPop8x	wMelCS-like	6	0	6	6	15	0	0	0	0	0	0	27	28
2	L255F/null	wMelPop8x	wMelCS-like	7	0	1	1	0	0	0	0	0	0	0	2	3
2	L255F/null	wMelPop8x	wMelCS-like	8	0	5	3	1	0	0	0	0	0	0	9	10
2	L255F/null	wMelPop8x	wMelCS-like	9	2	1	11	0	0	0	0	0	0	0	14	15
2	L255F/null	wMelPop8x	wMelCS-like	10	1	2	0	0	1	0	0	0	0	0	4	5
2	L255F/null	wMelPop8x	wMelCS-like	11	1	10	0	7	0	0	0	0	0	0	18	19
2	L255F/null	wMelPop8x	wMelCS-like	12	1	4	1	0	0	0	0	0	0	0	6	7
2	L255F/null	wMelPop8x	wMelCS-like	13	1	1	2	0	0	0	0	0	0	0	4	5
2	L255F/null	wMelPop8x	wMelCS-like	14	1	4	11	6	0	0	0	0	0	0	22	23
2	L255F/null	wMelPop8x	wMelCS-like	15	1	1	0	0	0	0	0	0	0	0	2	3
2	L255F/null	wMelPop8x	wMelCS-like	16	2	6	5	1	0	0	0	0	0	0	14	15
2	L255F/null	wMelPop8x	wMelCS-like	17	2	2	0	0	0	0	0	0	0	0	4	5
2	L255F/null	wMelPop8x	wMelCS-like	18	2	1	0	0	0	0	0	0	0	0	3	4
2	L255F/null	wMelPop8x	wMelCS-like	19	5	21	14	0	0	0	0	0	0	0	40	41
2	L255F/null	wMelPop8x	wMelCS-like	20	1	4	1	0	0	0	0	0	0	0	6	7
2	L255F/null	wMelPop8x	wMelCS-like	21	1	3	1	0	0	0	0	0	0	0	5	6
2	L255F/null	wMelPop8x	wMelCS-like	22	2	1	0	0	0	0	0	0	0	0	3	4
2	L255F/null	wMelPop8x	wMelCS-like	23	0	0	0	0	0	0	0	0	0	0	0	1
2	L255F/null	wMelPop8x	wMelCS-like	24	3	0	0	0	0	0	0	0	0	0	3	4
2	L255F/null	wMelPop8x	wMelCS-like	25	2	2	0	0	0	0	0	0	0	0	4	5
2	L255F/null	wMelPop8x	wMelCS-like	26	1	0	0	0	0	0	0	0	0	0	1	2
2	L255F/null	wMelPop8x	wMelCS-like	27	4	3	0	1	0	0	0	0	0	0	8	9
2	L255F/null	wMelCS2_a_60	wMelCS-like	1	0	2	0	1	1	0	0	0	0	0	4	5
2	L255F/null	wMelCS2_a_60	wMelCS-like	2	0	1	0	4	4	0	0	0	0	0	9	10
2	L255F/null	wMelCS2_a_60	wMelCS-like	3	0	1	0	0	0	0	0	0	0	0	1	2
2	L255F/null	wMelCS2_a_60	wMelCS-like	4	0	0	0	0	0	0	0	0	0	0	0	1
2	L255F/null	wMelCS2_a_60	wMelCS-like	5	0	4	1	5	1	0	0	0	0	0	11	12
2	L255F/null	wMelCS2_a_60	wMelCS-like	6	0	1	0	0	0	0	0	0	0	0	1	2
2	L255F/null	wMelCS2_a_60	wMelCS-like	7	0	4	0	0	0	0	0	0	0	0	4	5
2	L255F/null	wMelCS2_a_60	wMelCS-like	8	0	1	0	0	0	0	0	0	0	0	1	2
2	L255F/null	wMelCS2_a_60	wMelCS-like	9	0	0	4	1	0	0	0	0	0	0	5	6
2	L255F/null	wMelCS2_a_60	wMelCS-like	10	0	6	7	1	0	1	0	0	0	0	14	15
2	L255F/null	wMelCS2_a_60	wMelCS-like	11	0	1	0	0	0	0	0	0	0	0	1	2
2	L255F/null	wMelCS2_a_60	wMelCS-like	12	0	4	0	0	0	0	0	0	0	0	4	5
2	L255F/null	wMelCS2_a_60	wMelCS-like	13	0	0	1	3	3	0	0	0	0	0	7	8
2	L255F/null	wMelCS2_a_60	wMelCS-like	14	0	3	1	0	0	0	0	0	0	0	4	5
2	L255F/null	wMelCS2_a_60	wMelCS-like	15	0	0	1	0	0	0	0	0	0	0	1	2
2	L255F/null	wMelCS2_a_60	wMelCS-like	16	0	2	0	0	0	0	0	0	0	0	2	3
2	L255F/null	wMelCS2_a_60	wMelCS-like	17	0	0	0	0	0	0	0	0	0	0	0	1
2	L255F/null	wMelCS2_a_60	wMelCS-like	18	0	0	0	2	2	0	0	0	0	0	4	5
2	L255F/null	wMelCS2_a_60	wMelCS-like	19	0	1	3	0	0	0	0	0	0	0	4	5
2	L255F/null	wMelCS2_a_60	wMelCS-like	20	1	2	0	0	0	1	0	0	0	0	3	4
2	L255F/null	wMelCS2_a_60	wMelCS-like	21	0	1	0	0	0	0	0	0	0	0	1	2
2	L255F/null	wMelCS2_a_60	wMelCS-like	22	0	1	0	0	0	0	0	0	0	0	1	2
2	L255F/null	wMelCS2_a_60	wMelCS-like	23	1	1	0	0	0	0	0	0	0	0	2	3
2	L255F/null	wMelCS2_a_60	wMelCS-like	24	0	2	0	0	0	0	0	0	0	0	2	3
2	L255F/null	wMelCS2_a_60	wMelCS-like	25	0	1	0	0	0	0	0	0	0	0	1	2
2	L255F/null	wMelCS2_a_60	wMelCS-like	26	0	20	21	16	23	45	41	8	0	0	80	130
2	L255F/null	wMelCS2_a_60	wMelCS-like	27	0	0	0	0	0	0	0	0	0	0	0	1
2	L255F/null	wMelCS2_a_60	wMelCS-like	28	0	2	0	0	0	0	0	0	0	0	2	3
2	L255F/null	wMelCS2_a_60	wMelCS-like	29	0	0	0	0	0	0	0	0	0	0	0	1
2	L255F/null	wMelCS2_a_60	wMelCS-like	30	0	0	0	0	0	0	0	0	0	0	0	1
2	L255F/null	wMelCS2_a_60	wMelCS-like	31	0	2	0	0	0	0	0	0	0	0	2	3
2	L255F/null	wMelCS2_a_60	wMelCS-like	32	0	3	1	1	1	0	0	0	0	0	6	7
2	L255F/null	wMelCS2_a_60	wMelCS-like	33	0	0	0	0	0	0	0	0	0	0	0	1
4	L255F/null	Uninfected_4	Uninfected	1	0	0	0	0	0	0	0	0	0	0	0	1
4	L255F/null	Uninfected_4	Uninfected	2	0	0	0	0	0						0
4	L255F/null	Uninfected_4	Uninfected	3	0	0	0	0	0	0	0	0	0	0	0	1
4	L255F/null	Uninfected_4	Uninfected	4	0	0	0	0	0	0	0	0	0	0	0	1
4	L255F/null	Uninfected_4	Uninfected	5	0	0	0	0	0	0	0	0	0	0	0	1
4	L255F/null	Uninfected_4	Uninfected	6	0	0	0	0	0	0	0	0	0	0	0	1
4	L255F/null	Uninfected_4	Uninfected	7	0	0	0	1	0						1
4	L255F/null	Uninfected_4	Uninfected	8	0	0	0	0	0	0	0	0	0	0	0	1
4	L255F/null	Uninfected_4	Uninfected	9	0	0	0	0	0	0	0	0	0	0	0	1
4	L255F/null	Uninfected_4	Uninfected	10	0	0	0	0	0						0
4	L255F/null	Uninfected_4	Uninfected	11	0	0	0	0	0	0	0	0	0	0	0	1
4	L255F/null	Uninfected_4	Uninfected	12	0	0	0	0	0	0	0	0	0	0	0	1
4	L255F/null	Uninfected_4	Uninfected	13	0	0	0	0	0	0	0	0	0	0	0	1
4	L255F/null	Uninfected_4	Uninfected	14	0	0	0	0	0	0	0	0	0	0	0	1
4	L255F/null	Uninfected_4	Uninfected	15	0	0	0	0	0	0	0	0	0	0	0	1
4	L255F/null	Uninfected_4	Uninfected	16	0	0	0	0	0	0	0	0	0	0	0	1
4	L255F/null	Uninfected_4	Uninfected	17	0	0	0	0	0	0	0	0	0	0	0	1
4	L255F/null	Uninfected_4	Uninfected	18	0	0	0	0	0	0	0	0	0	0	0	1
4	L255F/null	Uninfected_4	Uninfected	19	0	0	0	0	0	0	0	0	0	0	0	1
4	L255F/null	Uninfected_4	Uninfected	20	0	1	1	0	0	0	0	0	0	0	2	3
4	L255F/null	Uninfected_4	Uninfected	21	0	0	1	0	0	0	0	0	0	0	1	2
4	L255F/null	Uninfected_4	Uninfected	22	0	0	0	0	0	0	0	0	0	0	0	1
4	L255F/null	Uninfected_4	Uninfected	23	0	0	0	0	0						0
4	L255F/null	Uninfected_4	Uninfected	24	0	1	0	0	0	0	0	0	0	0	1	2
4	L255F/null	Uninfected_4	Uninfected	25	0	0	0	0	0	0	0	0	0	0	0	1
4	L255F/null	Uninfected_4	Uninfected	26	0	0	0	0	0						0
4	L255F/null	Uninfected_4	Uninfected	27	0	0	0	0	0	0	0	0	0	0	0	1
4	L255F/null	Uninfected_4	Uninfected	28	0	0	0	0	0	0	0	0	0	0	0	1
4	L255F/null	Uninfected_4	Uninfected	29	0	1	1	0	0						2
4	L255F/null	wMel3_61	wMel-like	1	0	0	0	0	0						0
4	L255F/null	wMel3_61	wMel-like	2	0	0	1	0	0	0	0	0	0	0	1	2
4	L255F/null	wMel3_61	wMel-like	3	0	0	0	0	0	0	0	0	0	0	0	1
4	L255F/null	wMel3_61	wMel-like	4	0	0	1	0	0	0	0	0	0	0	1	2
4	L255F/null	wMel3_61	wMel-like	5	0	0	0	0	0	0	0	0	0	0	0	1
4	L255F/null	wMel3_61	wMel-like	6	0	0	0	0	0	0	0	0	0	0	0	1
4	L255F/null	wMel3_61	wMel-like	7	0	2	1	0	0						3
4	L255F/null	wMel3_61	wMel-like	8	0	4	3	0	0	0	0	0	0	0	7	8
4	L255F/null	wMel3_61	wMel-like	9	0	6	0	0	0	0	0	0	0	0	6	7
4	L255F/null	wMel3_61	wMel-like	10	0	4	0	0	0	0	0	0	0	0	4	5
4	L255F/null	wMel3_61	wMel-like	11	0	1	0	0	0	0	0	0	0	0	1	2
4	L255F/null	wMel3_61	wMel-like	12	0	0	0	0	0	0	0	0	0	0	0	1
4	L255F/null	wMel3_61	wMel-like	13	1	2	0	0	0	0	0	0	0	0	3	4
4	L255F/null	wMel3_61	wMel-like	14	0	0	0	0	0	0	0	0	0	0	0	1
4	L255F/null	wMel3_61	wMel-like	15	0	1	0	0	0	0	0	0	0	0	1	2
4	L255F/null	wMel3_61	wMel-like	16	0	3	0	0	0	0	0	0	0	0	3	4
4	L255F/null	wMel3_61	wMel-like	17	0	0	0	0	0	0	0	0	0	0	0	1
4	L255F/null	wMel3_61	wMel-like	18	0	0	0	0	0	0	0	0	0	0	0	1
4	L255F/null	wMel3_61	wMel-like	19	0	0	0	0	0						0
4	L255F/null	wMel3_61	wMel-like	20	0	0	0	0	0	0	0	0	0	0	0	1
4	L255F/null	wMel3_61	wMel-like	21	0	3	0	0	0	0	0	0	0	0	3	4
4	L255F/null	wMel3_61	wMel-like	22	0	1	0	0	0						1
4	L255F/null	wMel3_61	wMel-like	23	0	1	0	0	0	0	0	0	0	0	1	2
4	L255F/null	wMel3_61	wMel-like	24	0	1	0	0	0	0	0	0	0	0	1	2
4	L255F/null	wMel3_61	wMel-like	25	0	0	0	0	0	0	0	0	0	0	0	1
4	L255F/null	wMel3_61	wMel-like	26	0	1	0	1	0	0	0	0	0	0	2	3
4	L255F/null	wMel3_61	wMel-like	27	0	2	1	0	0	0	0	0	0	0	3	4
4	L255F/null	wMel3_61	wMel-like	28	0	1	0	0	0	0	0	0	0	0	1	2
4	L255F/null	wMel3_61	wMel-like	29	0	1	0	0	0						1
4	L255F/null	wMel3_61	wMel-like	30	0	1	0	1	0	0	0	0	0	0	2	3
4	L255F/null	wMel3_61	wMel-like	31	0	2	0	0	0	0	0	0	0	0	2	3
4	L255F/null	wMel3_61	wMel-like	32	0	0	0	0	0	0	0	0	0	0	0	1
4	L255F/null	wMel3_61	wMel-like	33	0	0	0	1	0	0	0	0	0	0	1	2
4	L255F/null	wMel3_61	wMel-like	34	0	1	0	0	0	0	0	0	0	0	1	2
4	L255F/null	wMel3_61	wMel-like	35	0	3	1	0	0	0	0	0	0	0	4	5
4	L255F/null	wMel3_61	wMel-like	36	0	0	1	0	0	0	0	0	0	0	1	2
4	L255F/null	wMel3_61	wMel-like	37	0	3	1	0	0	0	0	0	0	0	4	5
4	L255F/null	wMel3_61	wMel-like	38	0	11	0	0	0						11
4	L255F/null	wMelPop2x	wMelCS-like	1	0	5	1	0	0						6
4	L255F/null	wMelPop2x	wMelCS-like	2	0	9	9	0	0	0	0	0	0	0	18	19
4	L255F/null	wMelPop2x	wMelCS-like	3	0	0	0	0	0						0
4	L255F/null	wMelPop2x	wMelCS-like	4	0	3	8	8	2						21
4	L255F/null	wMelPop2x	wMelCS-like	5	0	4	0	0	0						4
4	L255F/null	wMelPop2x	wMelCS-like	7	0	10	3	0	0						13
4	L255F/null	wMelPop2x	wMelCS-like	8	0	7	3	0	0						10
4	L255F/null	wMelPop2x	wMelCS-like	9	0	4	1	1	0						6
4	L255F/null	wMelPop2x	wMelCS-like	10	0	11	3	0	0						14
4	L255F/null	wMelPop2x	wMelCS-like	11	0	1	1	0	0						2
4	L255F/null	wMelPop2x	wMelCS-like	12	0	9	2	0	0						11
4	L255F/null	wMelPop2x	wMelCS-like	13	0	7	0	0	0						7
4	L255F/null	wMelPop2x	wMelCS-like	14	0	4	1	0	0						5
4	L255F/null	wMelPop2x	wMelCS-like	15	0	1	0	0	0						1
4	L255F/null	wMelPop2x	wMelCS-like	16	0	6	4	0	0						10
4	L255F/null	wMelPop2x	wMelCS-like	17	0	10	2	0	0						12
4	L255F/null	wMelPop2x	wMelCS-like	18	0	11	2	0	0						13
4	L255F/null	wMelPop2x	wMelCS-like	19	0	15	4	0	0						19
4	L255F/null	wMelPop2x	wMelCS-like	20	0	4	3	1	0						8
4	L255F/null	wMelPop2x	wMelCS-like	21	0	4	0	0	0						4
4	L255F/null	wMelPop2x	wMelCS-like	22	0	1	2	1	1						5
4	L255F/null	wMelPop2x	wMelCS-like	23	0	2	0	0	0						2
4	L255F/null	wMelPop2x	wMelCS-like	24	0	0	0	0	0						0
4	L255F/null	wMel_59	wMel-like	1	0	9	12	2	0	0	0	0	0	0	23	24
4	L255F/null	wMel_59	wMel-like	2	0	3	8	0	0	0	0	0	0	0	11	12
4	L255F/null	wMel_59	wMel-like	3	0	4	0	0	0	1	0	0	0	0	4	5
4	L255F/null	wMel_59	wMel-like	4	1	6	1	0	0	0	0	0	0	0	8	9
4	L255F/null	wMel_59	wMel-like	5	1	17	4	0	0	0	0	0	0	0	22	23
4	L255F/null	wMel_59	wMel-like	6	0	0	0	0	0						0
4	L255F/null	wMel_59	wMel-like	7	0	2	0	0	0	0	0	0	0	0	2	3
4	L255F/null	wMel_59	wMel-like	8	0	4	0	0	0	0	0	0	0	0	4	5
4	L255F/null	wMel_59	wMel-like	9	0	3	1	0	0	0	0	0	0	0	4	5
4	L255F/null	wMel_59	wMel-like	10	0	3	0	0	0	0	0	0	0	0	3	4
4	L255F/null	wMel_59	wMel-like	11	1	5	7	2	0						15
4	L255F/null	wMel_59	wMel-like	12	0	4	1	1	0	0	0	0	0	0	6	7
4	L255F/null	wMel_59	wMel-like	14	0	1	0	0	0	0	0	0	0	0	1	2
4	L255F/null	wMel_59	wMel-like	15	0	10	2	0	0	0	0	0	0	0	12	13
4	L255F/null	wMel_59	wMel-like	16	0	1	0	0	0	0	0	0	0	0	1	2
4	L255F/null	wMel_59	wMel-like	17	0	1	1	0	0	0	0	0	0	0	2	3
4	L255F/null	wMel_59	wMel-like	18	0	3	1	0	0	0	0	0	0	0	4	5
4	L255F/null	wMel_59	wMel-like	19	0	1	0	0	0	0	0	0	0	0	1	2
4	L255F/null	wMel_59	wMel-like	20	0	4	1	0	0	0	0	0	0	0	5	6
4	L255F/null	wMel_59	wMel-like	21	0	2	4	0	0	0	0	0	0	0	6	7
4	L255F/null	wMel_59	wMel-like	22	0	3	1	0	0	0	0	0	0	0	4	5
4	L255F/null	wMel_59	wMel-like	23	0	1	1	0	0	0	0	0	0	0	2	3
4	L255F/null	wMel_59	wMel-like	24	0	1	0	1	0	0	0	0	0	0	2	3
4	L255F/null	wMel_59	wMel-like	25	0	0	0	0	0	0	0	0	0	0	0	1
4	L255F/null	wMel_59	wMel-like	26	0	4	1	0	0						5
4	L255F/null	wMel_59	wMel-like	27	0	7	9	2	0	0	0	0	0	0	18	19
4	L255F/null	wMel_59	wMel-like	28	0	7	9	0	0	0	0	0	0	0	16	17

## Sheet: NurseCellCountsFig6
bam_genotype	Wolbachia	Ovary	Cysts_with_NurseCells
L255F/null	Uninfected	1	0
L255F/null	Uninfected	2	0
L255F/null	Uninfected	3	0
L255F/null	Uninfected	4	0
L255F/null	Uninfected	5	2
L255F/null	Uninfected	6	2
L255F/null	Uninfected	7	0
L255F/null	Uninfected	8	0
L255F/null	Uninfected	9	0
L255F/null	Uninfected	10	0
L255F/null	Uninfected	11	1
L255F/null	Uninfected	12	1
L255F/null	Uninfected	13	1
L255F/null	Uninfected	14	0
L255F/null	Uninfected	15	1
L255F/null	Uninfected	16	0
L255F/null	Uninfected	17	0
L255F/null	Uninfected	18	3
L255F/null	Uninfected	19	0
L255F/null	Uninfected	20	0
L255F/null	Uninfected	21	1
L255F/null	Uninfected	22	4
L255F/null	Uninfected	23	1
L255F/null	Uninfected	24	0
L255F/null	Uninfected	25	0
L255F/null	Uninfected	26	1
L255F/null	Uninfected	27	2
L255F/null	Uninfected	28	0
L255F/null	Uninfected	29	2
L255F/null	Uninfected	30	0
L255F/null	Uninfected	31	0
L255F/null	Uninfected	32	0
L255F/null	Uninfected	33	1
L255F/null	Uninfected	34	0
L255F/null	Uninfected	35	0
L255F/null	Uninfected	36	0
L255F/null	Uninfected	37	0
L255F/null	Uninfected	38	0
L255F/null	Uninfected	39	0
L255F/null	Uninfected	40	1
L255F/null	Uninfected	41	0
L255F/null	Uninfected	42	0
L255F/null	Uninfected	43	0
L255F/null	Uninfected	44	0
L255F/null	Uninfected	45	3
L255F/null	Uninfected	46	0
L255F/null	Uninfected	47	0
L255F/null	Uninfected	48	0
L255F/null	Uninfected	49	0
L255F/null	Uninfected	50	0
L255F/null	Uninfected	51	1
L255F/null	Uninfected	52	0
L255F/null	Uninfected	53	0
L255F/null	Uninfected	54	1
L255F/null	Uninfected	55	0
L255F/null	Uninfected	56	1
L255F/null	Uninfected	57	5
L255F/null	Uninfected	58	0
L255F/null	Uninfected	59	1
L255F/null	Uninfected	60	0
L255F/null	Uninfected	61	1
L255F/null	Uninfected	62	4
L255F/null	Uninfected	63	1
L255F/null	Uninfected	64	0
L255F/null	Uninfected	65	0
L255F/null	Uninfected	66	1
L255F/null	Uninfected	67	0
L255F/null	Uninfected	68	0
L255F/null	Uninfected	69	3
L255F/null	Uninfected	70	0
L255F/null	Uninfected	71	0
L255F/null	Uninfected	72	0
L255F/null	Uninfected	73	6
L255F/null	Uninfected	74	3
L255F/null	Uninfected	75	3
L255F/null	Uninfected	76	4
L255F/null	Uninfected	77	2
L255F/null	Uninfected	78	1
L255F/null	Uninfected	79	2
L255F/null	Uninfected	80	1
L255F/null	Uninfected	81	1
L255F/null	Uninfected	82	2
L255F/null	Uninfected	83	3
L255F/null	Uninfected	84	0
L255F/null	Uninfected	85	0
L255F/null	Uninfected	86	0
L255F/null	Uninfected	87	0
L255F/null	Uninfected	88	1
L255F/null	Uninfected	89	0
L255F/null	Uninfected	90	0
L255F/null	Uninfected	91	0
L255F/null	wMel2a_63	1	3
L255F/null	wMel2a_63	2	2
L255F/null	wMel2a_63	3	3
L255F/null	wMel2a_63	4	2
L255F/null	wMel2a_63	5	1
L255F/null	wMel2a_63	6	1
L255F/null	wMel2a_63	7	2
L255F/null	wMel2a_63	8	4
L255F/null	wMel2a_63	9	2
L255F/null	wMel2a_63	10	1
L255F/null	wMel2a_63	11	2
L255F/null	wMel2a_63	12	6
L255F/null	wMel2a_63	13	1
L255F/null	wMel2a_63	14	4
L255F/null	wMel2a_63	15	1
L255F/null	wMel2a_63	16	1
L255F/null	wMel2a_63	17	3
L255F/null	wMel2a_63	18	0
L255F/null	wMel2a_63	19	0
L255F/null	wMel2a_63	20	0
L255F/null	wMel2a_63	21	2
L255F/null	wMel2a_63	22	1
L255F/null	wMel2a_63	23	3
L255F/null	wMel2a_63	24	5
L255F/null	wMel2a_63	25	2
L255F/null	wMel2a_63	26	3
L255F/null	wMel2b_64	1	0
L255F/null	wMel2b_64	2	2
L255F/null	wMel2b_64	3	0
L255F/null	wMel2b_64	4	1
L255F/null	wMel2b_64	5	0
L255F/null	wMel2b_64	6	2
L255F/null	wMel2b_64	7	2
L255F/null	wMel2b_64	8	3
L255F/null	wMel2b_64	9	1
L255F/null	wMel2b_64	10	1
L255F/null	wMel2b_64	11	0
L255F/null	wMel2b_64	12	3
L255F/null	wMel2b_64	13	6
L255F/null	wMel2b_64	14	1
L255F/null	wMel2b_64	15	0
L255F/null	wMel2b_64	16	3
L255F/null	wMel2b_64	17	0
L255F/null	wMel2b_64	18	4
L255F/null	wMel2b_64	19	7
L255F/null	wMel2b_64	20	7
L255F/null	wMel2b_64	21	2
L255F/null	wMel2b_64	22	2
L255F/null	wMel2b_64	23	9
L255F/null	wMel2b_64	24	9
L255F/null	wMel2b_64	25	9
L255F/null	wMel2b_64	26	9
L255F/null	wMel2b_64	27	4
L255F/null	wMel2b_64	28	4
L255F/null	wMel2b_64	29	6
L255F/null	wMel2b_64	30	4
L255F/null	wMel2b_64	31	2
L255F/null	wMel2b_64	32	4
L255F/null	wMel2b_64	33	3
L255F/null	wMel2b_64	34	7
L255F/null	wMel2b_64	35	3
L255F/null	wMel2b_64	36	3
L255F/null	wMel2b_64	37	2
L255F/null	wMel2b_64	38	3
L255F/null	wMel2b_64	39	5
L255F/null	wMel2b_64	40	2
L255F/null	wMel2b_64	41	2
L255F/null	wMel2b_64	42	1
L255F/null	wMel2b_64	43	2
L255F/null	wMel2b_64	44	3
L255F/null	wMel2b_64	45	0
L255F/null	wMel2b_64	46	0
L255F/null	wMel2b_64	47	8
L255F/null	wMel2b_64	48	3
L255F/null	wMel2b_64	49	8
L255F/null	wMelCS2b_65	1	1
L255F/null	wMelCS2b_65	2	5
L255F/null	wMelCS2b_65	3	5
L255F/null	wMelCS2b_65	4	3
L255F/null	wMelCS2b_65	5	1
L255F/null	wMelCS2b_65	6	3
L255F/null	wMelCS2b_65	7	8
L255F/null	wMelCS2b_65	8	6
L255F/null	wMelCS2b_65	9	4
L255F/null	wMelCS2b_65	10	5
L255F/null	wMelCS2b_65	11	9
L255F/null	wMelCS2b_65	12	0
L255F/null	wMelCS2b_65	13	1
L255F/null	wMelCSb_577	1	7
L255F/null	wMelCSb_577	2	2
L255F/null	wMelCSb_577	3	5
L255F/null	wMelCSb_577	4	2
L255F/null	wMelCSb_577	5	2
L255F/null	wMelCSb_577	6	0
L255F/null	wMelCSb_577	7	1
L255F/null	wMelCSb_577	8	1
L255F/null	wMelCSb_577	9	1
L255F/null	wMelCSb_577	10	5
L255F/null	wMelCSb_577	11	4
L255F/null	wMelCSb_577	12	4
L255F/null	wMelCSb_577	13	2
L255F/null	wMelCSb_577	14	5
L255F/null	wMelCSb_577	15	1
L255F/null	wMelCSb_577	16	7
L255F/null	wMelCSb_577	17	1
L255F/null	wMelCSb_577	18	2
L255F/null	wMelCSb_577	19	3
L255F/null	wMelCSb_577	20	1
L255F/null	wMelCSb_577	21	1
L255F/null	wMelCSb_577	22	1
L255F/null	wMelCSb_577	23	7
L255F/null	wMelCSb_577	24	4
L255F/null	wMelCSb_577	25	2
L255F/null	wMelCSb_577	26	2
L255F/null	wMelCSb_577	27	7
L255F/null	wMelCSb_577	28	2
L255F/null	wMelCSb_577	29	4
L255F/null	wMelCSb_577	30	8
L255F/null	wMelCSb_577	31	5
L255F/null	wMelCSb_577	32	2
L255F/null	wMelCSb_577	33	5
L255F/null	wMelCSb_577	34	1
L255F/null	wMelCSb_577	35	5
L255F/null	wMelCSb_577	36	1
L255F/null	wMelCSb_577	37	4
L255F/null	wMelCSb_577	38	1
L255F/null	wMelCSb_577	39	1
L255F/null	wMel_59	1	1
L255F/null	wMel_59	2	3
L255F/null	wMel_59	3	2
L255F/null	wMel_59	4	3
L255F/null	wMel_59	5	3
L255F/null	wMel_59	6	2
L255F/null	wMel_59	7	1
L255F/null	wMel_59	8	1
L255F/null	wMel_59	9	1
L255F/null	wMel_59	10	0
L255F/null	wMel_59	11	0
L255F/null	wMel_59	12	0
L255F/null	wMel_59	13	4
L255F/null	wMel_59	14	1
L255F/null	wMel_59	15	2
L255F/null	wMel_59	16	6
L255F/null	wMel_59	17	1
L255F/null	wMel_59	18	3
L255F/null	wMel_59	19	0
L255F/null	wMel_59	20	0
L255F/null	wMel_59	21	1
L255F/null	wMel_59	22	1
L255F/null	wMel_59	23	1
L255F/null	wMel_59	24	3
L255F/null	wMel_59	25	5
L255F/null	wMel_59	26	3
L255F/null	wMelPop_2X	1	3
L255F/null	wMelPop_2X	2	4
L255F/null	wMelPop_2X	3	4
L255F/null	wMelPop_2X	4	7
L255F/null	wMelPop_2X	5	2
L255F/null	wMelPop_2X	6	2
L255F/null	wMelPop_2X	7	1
L255F/null	wMelPop_2X	8	0
L255F/null	wMelPop_2X	9	8
L255F/null	wMelPop_2X	10	11
L255F/null	wMelPop_2X	11	10
L255F/null	wMelPop_2X	12	17
L255F/null	wMelPop_2X	13	13
L255F/null	wMelPop_2X	14	4
L255F/null	wMelPop_2X	15	6
L255F/null	wMelPop_2X	16	1
L255F/null	wMelPop_2X	17	6
L255F/null	wMelPop_2X	18	4
L255F/null	wMelPop_2X	19	9
L255F/null	wMelPop_2X	19	5
L255F/null	wMelPop_2X	20	7
L255F/null	wMelPop_2X	21	6
L255F/null	wMelCSb_138	1	2
L255F/null	wMelCSb_138	2	2
L255F/null	wMelCSb_138	3	2
L255F/null	wMelCSb_138	4	7
L255F/null	wMelCSb_138	5	6
L255F/null	wMelCSb_138	6	7
L255F/null	wMelCSb_138	7	0
L255F/null	wMelCSb_138	8	3
L255F/null	wMelCSb_138	9	4
L255F/null	wMelCSb_138	10	2
L255F/null	wMelCSb_138	11	4
L255F/null	wMelCSb_138	12	1
L255F/null	wMelCSb_138	13	1
L255F/null	wMelCSb_138	14	1
L255F/null	wMelCSb_138	15	1
L255F/null	wMelCSb_138	16	3
L255F/null	wMelCSb_138	17	1
L255F/null	wMelCSb_138	18	3
L255F/null	wMelCSb_138	19	0
L255F/null	wMelCSb_138	20	4
L255F/null	wMelCSb_138	21	2
L255F/null	wMelCSb_138	22	5
L255F/null	wMelCSb_138	23	4
L255F/null	wMelCSb_138	24	5
L255F/null	wMelCSb_138	25	5
L255F/null	wMelCSb_138	26	4
L255F/null	wMelCSb_138	27	1
L255F/null	wMelCSb_138	28	10
L255F/null	wMelCSb_138	29	5
L255F/null	wMelCSb_138	30	9
L255F/null	wMelCSb_138	31	3
L255F/null	wMelCSb_138	32	2
L255F/null	wMelCSb_138	33	9
L255F/null	wMel3_61	1	3
L255F/null	wMel3_61	2	5
L255F/null	wMel3_61	3	4
L255F/null	wMel3_61	4	1
L255F/null	wMel3_61	5	5
L255F/null	wMel3_61	6	0
L255F/null	wMel3_61	7	0
L255F/null	wMel3_61	8	3
L255F/null	wMel3_61	9	0
L255F/null	wMel3_61	10	1
L255F/null	wMel3_61	11	1
L255F/null	wMel3_61	12	2
L255F/null	wMel3_61	13	1
L255F/null	wMel3_61	14	0
L255F/null	wMel3_61	15	3
L255F/null	wMel3_61	16	0
L255F/null	wMel3_61	17	1
L255F/null	wMel3_61	18	1
L255F/null	wMel3_61	19	6
L255F/null	wMel3_61	20	7
L255F/null	wMel3_61	21	1
L255F/null	wMel3_61	22	5
L255F/null	wMel3_61	23	2
L255F/null	wMel3_61	24	1
L255F/null	wMel3_61	25	0
L255F/null	wMel3_61	26	2
L255F/null	wMel3_61	27	1
L255F/null	wMel3_61	28	0
L255F/null	wMel3_61	29	0
L255F/null	wMel3_61	30	0
L255F/null	wMel3_61	31	3
L255F/null	wMel3_61	32	0
L255F/null	wMel3_61	33	0
L255F/null	wMel3_61	34	2
L255F/null	wMel3_61	35	0
L255F/null	wMel3_61	36	0
L255F/null	wMel3_61	37	1
L255F/null	wMel3_61	38	1
L255F/null	wMel3_61	39	3
L255F/null	wMel3_61	40	1
L255F/null	wMel3_61	41	1
L255F/null	wMel3_61	42	1
L255F/null	wMel3_61	43	2
L255F/null	wMel3_61	44	0
L255F/null	wMel3_61	45	2
L255F/null	wMelCSa_66	1	11
L255F/null	wMelCSa_66	2	5
L255F/null	wMelCSa_66	3	9
L255F/null	wMelCSa_66	4	3
L255F/null	wMelCSa_66	5	10
L255F/null	wMelCSa_66	6	5
L255F/null	wMelCSa_66	7	5
L255F/null	wMelCSa_66	8	6
L255F/null	wMelCSa_66	9	8
L255F/null	wMelCSa_66	10	3
L255F/null	wMelCSa_66	11	4
L255F/null	wMelCSa_66	12	4
L255F/null	wMelCSa_66	13	3
L255F/null	wMelCSa_66	14	4
L255F/null	wMelCSa_66	15	2
L255F/null	wMelCSa_66	16	4
L255F/null	wMelCSa_66	17	0
L255F/null	wMelCSa_66	18	3
L255F/null	wMelCSa_66	19	4
L255F/null	wMelCSa_66	20	7
L255F/null	wMelPop_8X	1	4
L255F/null	wMelPop_8X	2	1
L255F/null	wMelPop_8X	3	1
L255F/null	wMelPop_8X	4	1
L255F/null	wMelPop_8X	5	5
L255F/null	wMelPop_8X	6	2
L255F/null	wMelPop_8X	7	3
L255F/null	wMelPop_8X	8	2
L255F/null	wMelPop_8X	9	2
L255F/null	wMelPop_8X	10	2
L255F/null	wMelPop_8X	11	1
L255F/null	wMelPop_8X	12	3
L255F/null	wMelPop_8X	13	5
L255F/null	wMelPop_8X	14	3
L255F/null	wMelPop_8X	15	6
L255F/null	wMelPop_8X	16	2
L255F/null	wMelPop_8X	17	4
L255F/null	wMelPop_8X	18	5
L255F/null	wMelPop_8X	19	8
L255F/null	wMelPop_8X	20	5
L255F/null	wMelPop_8X	21	12
L255F/null	wMelPop_8X	22	7
L255F/null	wMelPop_8X	23	11
L255F/null	wMelCS2a_60	1	7
L255F/null	wMelCS2a_60	2	9
L255F/null	wMelCS2a_60	3	4
L255F/null	wMelCS2a_60	4	8
L255F/null	wMelCS2a_60	5	0
L255F/null	wMelCS2a_60	6	5
L255F/null	wMelCS2a_60	7	6
L255F/null	wMelCS2a_60	8	11
L255F/null	wMelCS2a_60	9	3
L255F/null	wMelCS2a_60	10	2
L255F/null	wMelCS2a_60	11	8
L255F/null	wMelCS2a_60	12	5
L255F/null	wMelCS2a_60	13	3
L255F/null	wMelCS2a_60	14	4
L255F/null	wMelCS2a_60	15	3
L255F/null	wMelCS2a_60	16	4
L255F/null	wMelCS2a_60	17	5
L255F/null	wMelCS2a_60	18	3
L255F/null	wMelCS2a_60	19	4
L255F/null	wMelCS2a_60	20	2
L255F/null	wMelCS2a_60	21	9
L255F/null	wMelCS2a_60	22	10
L255F/null	wMelCS2a_60	23	6
L255F/null	wMelCS2a_60	24	4
L255F/null	wMelCS2a_60	25	3
L255F/null	wMelCS2a_60	26	4
L255F/null	wMelCS2a_60	27	3
L255F/null	wMelCS2a_60	28	2
L255F/null	wMelCS2a_60	29	1
L255F/null	wMelCS2a_60	30	0
L255F/null	wMelCS2a_60	31	3
L255F/null	wMelCS2a_60	32	2
L255F/null	wMelCS2a_60	33	3
L255F/null	wMelCS2a_60	34	0
L255F/null	wMelCS2a_60	35	4

## Sheet: FertilityCountsFig7
bam_genotype	Wolbachia	Clade	Vial	D1	D3	D6	D7	D10	D13	total_1-6	total_1-13
wildtype	Uninfected	Uninfected	2	12	20	20	13	33	3	52	101
wildtype	Uninfected	Uninfected	3	9	25	24	26	41	6	58	131
wildtype	Uninfected	Uninfected	4	17	8	22	12	14	2	47	75
wildtype	Uninfected	Uninfected	5	10	12	30	25	28	6	52	111
wildtype	Uninfected	Uninfected	6	5	11	15	1	19	23	31	74
wildtype	Uninfected	Uninfected	7	4	14	37	36	40	17	55	148
wildtype	Uninfected	Uninfected	8	8	22	34	14	37	8	64	123
wildtype	Uninfected	Uninfected	9	0	12	25	11	39	20	37	107
wildtype	Uninfected	Uninfected	11	12	12	29	13	33	11	53	110
wildtype	Uninfected	Uninfected	12	20	18	24	21	36	8	62	127
wildtype	Uninfected	Uninfected	13	14	8	27	17	23	11	49	100
wildtype	Uninfected	Uninfected	14	8	27	26	27	31	8	61	127
wildtype	Uninfected	Uninfected	15	5	8	12	0	15	16	25	56
wildtype	Uninfected	Uninfected	16	17	13	35	35	29	9	65	138
wildtype	Uninfected	Uninfected	17	12	16	31	31	44	21	59	155
wildtype	Uninfected	Uninfected	18	16	19	27	25	24	10	62	121
wildtype	Uninfected	Uninfected	19	10	12	25	19	28	3	47	97
wildtype	Uninfected	Uninfected	20	13	10	48	24	44	6	71	145
wildtype	Uninfected	Uninfected	21	9	1	38	21	25	0	48	94
wildtype	Uninfected	Uninfected	22	8	11	17	10	22	10	36	78
wildtype	Uninfected	Uninfected	23	24	19	37	14	47	15	80	156
wildtype	Uninfected	Uninfected	24	12	17	38	7	33	19	67	126
wildtype	Uninfected	Uninfected	25	1	15	41	15	35	7	57	114
wildtype	Uninfected	Uninfected	26	15	14	22	28	31	13	51	123
wildtype	Uninfected	Uninfected	27	8	10	15	11	6	1	33	51
wildtype	Uninfected	Uninfected	28	3	12	34	5	29	37	49	120
wildtype	Uninfected	Uninfected	29	2	13	27	16	41	12	42	111
wildtype	Uninfected	Uninfected	30	15	14	38	23	29	6	67	125
wildtype	Uninfected	Uninfected	31	2	14	19	4	34	18	35	91
wildtype	Uninfected	Uninfected	32	13	10	14	18	26	6	37	87
wildtype	Uninfected	Uninfected	33	4	7	42	1	33	3	53	90
wildtype	Uninfected	Uninfected	35	7	9	22	7	19	20	38	84
wildtype	Uninfected	Uninfected	36	0	15	24	15	27	11	39	92
wildtype	Uninfected	Uninfected	37	12	14	24	18	29	21	50	118
wildtype	Uninfected	Uninfected	38	14	20	28	22	33	1	62	118
wildtype	Uninfected	Uninfected	39	10	19	17	24	27	13	46	110
wildtype	Uninfected	Uninfected	40	8	17	31	17	13	17	56	103
wildtype	Uninfected	Uninfected	44	21	19	35	6	28	11	75	120
wildtype	Uninfected	Uninfected	45	17	11	29	9	38	10	57	114
wildtype	Uninfected	Uninfected	46	9	7	12	15	25	11	28	79
wildtype	Uninfected	Uninfected	47	10	16	30	16	32	17	56	121
wildtype	Uninfected	Uninfected	48	17	11	23	19	39	7	51	116
wildtype	Uninfected	Uninfected	49	11	14	40	29	39	20	65	153
wildtype	Uninfected	Uninfected	50	10	13	40	14	49	9	63	135
L255F/L255F	Uninfected	Uninfected	1	28	39	29	26	31	2	96	155
L255F/L255F	Uninfected	Uninfected	2	18	19	33	46	0	0	70	116
L255F/L255F	Uninfected	Uninfected	3	19	17	38	38	31	0	74	143
L255F/L255F	Uninfected	Uninfected	4	17	24	40	48	42	4	81	175
L255F/L255F	Uninfected	Uninfected	5	9	26	44	34	20	4	79	137
L255F/L255F	Uninfected	Uninfected	6	18	24	41	44	29	17	83	173
L255F/L255F	Uninfected	Uninfected	7	20	30	23	37	24	2	73	136
L255F/L255F	Uninfected	Uninfected	8	20	17	67	2	0	1	104	107
L255F/L255F	Uninfected	Uninfected	9	12	14	27	46	34	1	53	134
L255F/L255F	Uninfected	Uninfected	10	20	3	18	11	6	2	41	60
L255F/L255F	Uninfected	Uninfected	11	18	33	18	10	0	0	69	79
L255F/L255F	Uninfected	Uninfected	12	6	16	0	0	25	7	22	54
L255F/L255F	Uninfected	Uninfected	13	24	25	34	47	20	0	83	150
L255F/L255F	Uninfected	Uninfected	14	5	30	27	33	12	0	62	107
L255F/L255F	Uninfected	Uninfected	15	26	7	25	40	4	0	58	102
L255F/L255F	Uninfected	Uninfected	17	11	12	18	14	4	0	41	59
L255F/L255F	Uninfected	Uninfected	19	12	17	51	6	2	0	80	88
L255F/L255F	Uninfected	Uninfected	20	15	25	9	26	33	23	49	131
L255F/L255F	Uninfected	Uninfected	21	21	17	8	11	8	1	46	66
L255F/L255F	Uninfected	Uninfected	22	25	25	1	32	19	0	51	102
L255F/L255F	Uninfected	Uninfected	26	30	19	15	0	2	0	64	66
L255F/L255F	Uninfected	Uninfected	27	27	13	32	24	20	3	72	119
L255F/L255F	Uninfected	Uninfected	28	10	17	10	37	10	1	37	85
L255F/L255F	Uninfected	Uninfected	29	19	28	49	39	35	27	96	197
L255F/L255F	Uninfected	Uninfected	30	23	35	26	31	34	1	84	150
L255F/L255F	Uninfected	Uninfected	31	34	23	15	34	4	0	72	110
L255F/L255F	Uninfected	Uninfected	32	19	11	9	25	22	1	39	87
L255F/L255F	Uninfected	Uninfected	33	25	27	18	30	25	3	70	128
L255F/L255F	Uninfected	Uninfected	34	26	23	11	28	0	0	60	88
L255F/L255F	Uninfected	Uninfected	35	24	17	9	27	16	0	50	93
L255F/L255F	Uninfected	Uninfected	36	29	30	14	40	34	5	73	152
L255F/L255F	Uninfected	Uninfected	37	21	14	17	30	13	2	52	97
L255F/L255F	Uninfected	Uninfected	38	12	24	33	35	23	5	69	132
L255F/L255F	Uninfected	Uninfected	39	15	18	17	33	21	1	50	105
L255F/L255F	Uninfected	Uninfected	40	10	18	17	24	6	0	45	75
L255F/L255F	Uninfected	Uninfected	41	3	2	4	29	25	0	9	63
L255F/L255F	Uninfected	Uninfected	42	19	12	13	16	10	0	44	70
L255F/L255F	Uninfected	Uninfected	43	18	20	5	13	22	9	43	87
L255F/L255F	Uninfected	Uninfected	44	23	16	15	36	21	4	54	115
L255F/L255F	Uninfected	Uninfected	45	0	0	23	25	22	0	23	70
L255F/L255F	Uninfected	Uninfected	46	15	20	16	18	9	1	51	79
L255F/L255F	Uninfected	Uninfected	47	6	14	13	37	13	0	33	83
L255F/L255F	Uninfected	Uninfected	50	18	25	26	7	6	1	69	83
L255F/L255F	wMelCS_a_66	wMelCS-like	1	8	13	40	34	26	0	61	121
L255F/L255F	wMelCS_a_66	wMelCS-like	2	20	16	40	25	10	0	76	111
L255F/L255F	wMelCS_a_66	wMelCS-like	3	18	17	36	54	27	1	71	153
L255F/L255F	wMelCS_a_66	wMelCS-like	4	18	11	4	2	8	0	33	43
L255F/L255F	wMelCS_a_66	wMelCS-like	5	16	11	18	69	58	8	45	180
L255F/L255F	wMelCS_a_66	wMelCS-like	6	22	24	48	38	11	1	94	144
L255F/L255F	wMelCS_a_66	wMelCS-like	7	17	18	42	44	40	18	77	179
L255F/L255F	wMelCS_a_66	wMelCS-like	8	21	13	47	33	12	3	81	129
L255F/L255F	wMelCS_a_66	wMelCS-like	9	23	19	37	62	27	4	79	172
L255F/L255F	wMelCS_a_66	wMelCS-like	14	33	18	8	25	2	0	59	86
L255F/L255F	wMelCS_a_66	wMelCS-like	15	27	19	7	14	19	6	53	92
L255F/L255F	wMelCS_a_66	wMelCS-like	16	28	24	21	40	16	0	73	129
L255F/L255F	wMelCS_a_66	wMelCS-like	17	15	13	8	20	22	3	36	81
L255F/L255F	wMelCS_a_66	wMelCS-like	18	9	21	23	36	24	5	53	118
L255F/L255F	wMelCS_a_66	wMelCS-like	19	10	16	30	5	1	0	56	62
L255F/L255F	wMelCS_a_66	wMelCS-like	20	15	8	12	35	34	1	35	105
L255F/L255F	wMelCS_a_66	wMelCS-like	21	31	19	12	52	37	2	62	153
L255F/L255F	wMelCS_a_66	wMelCS-like	22	23	28	25	44	39	4	76	163
L255F/L255F	wMelCS_a_66	wMelCS-like	23	19	23	43	54	43	6	85	188
L255F/L255F	wMelCS_a_66	wMelCS-like	24	27	38	28	53	37	6	93	189
L255F/L255F	wMelCS_a_66	wMelCS-like	25	24	16	41	38	43	17	81	179
L255F/L255F	wMelCS_a_66	wMelCS-like	26	19	24	24	54	36	1	67	158
L255F/L255F	wMelCS_a_66	wMelCS-like	28	7	10	20	24	16	0	37	77
L255F/L255F	wMelCS_a_66	wMelCS-like	29	29	26	21	0	0	0	76	76
L255F/L255F	wMelCS_a_66	wMelCS-like	30	31	19	18	56	20	0	68	144
L255F/L255F	wMelCS_a_66	wMelCS-like	31	25	18	17	34	28	7	60	129
L255F/L255F	wMelCS_a_66	wMelCS-like	32	19	19	8	38	31	0	46	115
L255F/L255F	wMelCS_a_66	wMelCS-like	33	18	24	22	21	2	0	64	87
L255F/L255F	wMelCS_a_66	wMelCS-like	34	5	35	30	53	54	6	70	183
L255F/L255F	wMelCS_a_66	wMelCS-like	35	19	19	32	37	39	5	70	151
L255F/L255F	wMelCS_a_66	wMelCS-like	36	15	13	15	43	29	0	43	115
L255F/L255F	wMelCS_a_66	wMelCS-like	38	42	14	10	34	29	3	66	132
L255F/L255F	wMelCS_a_66	wMelCS-like	39	33	18	21	59	38	4	72	173
L255F/L255F	wMelCS_a_66	wMelCS-like	40	27	20	12	44	27	0	59	130
L255F/L255F	wMelCS_a_66	wMelCS-like	41	18	28	22	32	19	7	68	126
L255F/L255F	wMelCS_a_66	wMelCS-like	42	3	37	34	35	32	6	74	147
L255F/L255F	wMelCS_a_66	wMelCS-like	43	26	25	17	42	11	0	68	121
L255F/L255F	wMelCS_a_66	wMelCS-like	44	23	30	33	45	47	9	86	187
L255F/L255F	wMelCS_a_66	wMelCS-like	46	12	20	18	31	19	1	50	101
L255F/L255F	wMelCS_a_66	wMelCS-like	47	17	8	45	55	36	0	70	161
L255F/L255F	wMelCS_a_66	wMelCS-like	48	26	20	25	58	33	3	71	165
L255F/L255F	wMelCS_a_66	wMelCS-like	49	18	21	32	34	16	3	71	124
L255F/L255F	wMelCS2_b_65	wMelCS-like	2	20	22	68	38	46	23	110	217
L255F/L255F	wMelCS2_b_65	wMelCS-like	3	22	22	66	0	0	0	110	110
L255F/L255F	wMelCS2_b_65	wMelCS-like	4	12	17	74	46	26	1	103	176
L255F/L255F	wMelCS2_b_65	wMelCS-like	6	9	19	60	55	34	3	88	180
L255F/L255F	wMelCS2_b_65	wMelCS-like	7	11	26	50	31	27	3	87	148
L255F/L255F	wMelCS2_b_65	wMelCS-like	8	17	24	46	34	41	22	87	184
L255F/L255F	wMelCS2_b_65	wMelCS-like	9	19	21	62	31	17	1	102	151
L255F/L255F	wMelCS2_b_65	wMelCS-like	10	15	7	28	11	0	0	50	61
L255F/L255F	wMelCS2_b_65	wMelCS-like	11	24	26	25	37	30	4	75	146
L255F/L255F	wMelCS2_b_65	wMelCS-like	12	18	19	15	24	6	0	52	82
L255F/L255F	wMelCS2_b_65	wMelCS-like	13	24	27	26	61	32	2	77	172
L255F/L255F	wMelCS2_b_65	wMelCS-like	17	28	21	13	44	30	2	62	138
L255F/L255F	wMelCS2_b_65	wMelCS-like	18	25	16	15	39	8	2	56	105
L255F/L255F	wMelCS2_b_65	wMelCS-like	20	24	11	12	25	16	0	47	88
L255F/L255F	wMelCS2_b_65	wMelCS-like	21	19	9	6	3	13	8	34	58
L255F/L255F	wMelCS2_b_65	wMelCS-like	22	25	27	31	3	0	0	83	86
L255F/L255F	wMelCS2_b_65	wMelCS-like	23	0	24	23	15	23	22	47	107
L255F/L255F	wMelCS2_b_65	wMelCS-like	25	26	19	18	45	38	6	63	152
L255F/L255F	wMelCS2_b_65	wMelCS-like	26	21	23	30	54	33	2	74	163
L255F/L255F	wMelCS2_b_65	wMelCS-like	27	13	17	33	25	31	24	63	143
L255F/L255F	wMelCS2_b_65	wMelCS-like	28	26	20	15	42	22	0	61	125
L255F/L255F	wMelCS2_b_65	wMelCS-like	29	20	12	35	21	23	5	67	116
L255F/L255F	wMelCS2_b_65	wMelCS-like	31	2	15	26	15	25	0	43	83
L255F/L255F	wMelCS2_b_65	wMelCS-like	32	14	2	13	23	21	0	29	73
L255F/L255F	wMelCS2_b_65	wMelCS-like	34	29	21	32	12	2	0	82	96
L255F/L255F	wMelCS2_b_65	wMelCS-like	35	24	19	42	37	18	2	85	142
L255F/L255F	wMelCS2_b_65	wMelCS-like	36	16	12	24	59	27	2	52	140
L255F/L255F	wMelCS2_b_65	wMelCS-like	37	9	16	38	42	33	7	63	145
L255F/L255F	wMelCS2_b_65	wMelCS-like	38	20	12	24	23	28	6	56	113
L255F/L255F	wMelCS2_b_65	wMelCS-like	39	16	6	30	32	26	0	52	110
L255F/L255F	wMelCS2_b_65	wMelCS-like	41	26	5	11	8	34	18	42	102
L255F/L255F	wMelCS2_b_65	wMelCS-like	42	21	12	29	33	26	3	62	124
L255F/L255F	wMelCS2_b_65	wMelCS-like	43	32	19	13	20	28	3	64	115
L255F/L255F	wMelCS2_b_65	wMelCS-like	44	15	10	45	39	7	1	70	117
L255F/L255F	wMelCS2_b_65	wMelCS-like	46	12	2	8	0	0	0	22	22
L255F/L255F	wMelCS2_b_65	wMelCS-like	47	8	18	22	36	33	0	48	117
L255F/L255F	wMelCS2_b_65	wMelCS-like	48	47	25	16	36	32	1	88	157
L255F/L255F	wMelCS2_b_65	wMelCS-like	49	0	2	23	22	37	4	25	88
L255F/L255F	wMelCS2_b_65	wMelCS-like	50	18	3	24	35	30	0	45	110
L255F/L255F	wMelCS_b_577	wMelCS-like	1	13	13	17	53	28	0	43	124
L255F/L255F	wMelCS_b_577	wMelCS-like	2	21	19	35	48	11	0	75	134
L255F/L255F	wMelCS_b_577	wMelCS-like	3	22	21	33	51	33	0	76	160
L255F/L255F	wMelCS_b_577	wMelCS-like	4	14	16	41	31	30	8	71	140
L255F/L255F	wMelCS_b_577	wMelCS-like	5	7	14	36	33	43	3	57	136
L255F/L255F	wMelCS_b_577	wMelCS-like	6	19	21	45	54	41	0	85	180
L255F/L255F	wMelCS_b_577	wMelCS-like	8	4	18	42	56	16	0	64	136
L255F/L255F	wMelCS_b_577	wMelCS-like	10	23	9	12	21	13	1	44	79
L255F/L255F	wMelCS_b_577	wMelCS-like	11	23	16	17	37	19	3	56	115
L255F/L255F	wMelCS_b_577	wMelCS-like	12	5	10	11	43	16	2	26	87
L255F/L255F	wMelCS_b_577	wMelCS-like	15	16	11	12	33	30	1	39	103
L255F/L255F	wMelCS_b_577	wMelCS-like	16	15	7	6	34	24	3	28	89
L255F/L255F	wMelCS_b_577	wMelCS-like	17	29	14	15	19	30	2	58	109
L255F/L255F	wMelCS_b_577	wMelCS-like	19	20	10	14	30	17	0	44	91
L255F/L255F	wMelCS_b_577	wMelCS-like	20	12	12	5	0	0	0	29	29
L255F/L255F	wMelCS_b_577	wMelCS-like	25	14	21	18	43	14	2	53	112
L255F/L255F	wMelCS_b_577	wMelCS-like	26	1	14	35	31	44	27	50	152
L255F/L255F	wMelCS_b_577	wMelCS-like	27	20	20	17	59	27	1	57	144
L255F/L255F	wMelCS_b_577	wMelCS-like	28	11	21	31	44	46	5	63	158
L255F/L255F	wMelCS_b_577	wMelCS-like	29	9	11	14	12	16	1	34	63
L255F/L255F	wMelCS_b_577	wMelCS-like	30	34	22	27	44	33	0	83	160
L255F/L255F	wMelCS_b_577	wMelCS-like	31	21	15	28	32	25	1	64	122
L255F/L255F	wMelCS_b_577	wMelCS-like	32	26	26	20	42	35	0	72	149
L255F/L255F	wMelCS_b_577	wMelCS-like	33	29	22	19	51	31	0	70	152
L255F/L255F	wMelCS_b_577	wMelCS-like	39	22	15	37	51	23	4	74	152
L255F/L255F	wMelCS_b_577	wMelCS-like	40	2	16	42	8	1	0	60	69
L255F/L255F	wMelCS_b_577	wMelCS-like	41	10	0	46	39	41	16	56	152
L255F/L255F	wMelCS_b_577	wMelCS-like	42	18	22	47	34	25	2	87	148
L255F/L255F	wMelCS_b_577	wMelCS-like	43	16	21	23	42	32	0	60	134
L255F/L255F	wMelCS_b_577	wMelCS-like	45	0	3	27	3	32	10	30	75
L255F/L255F	wMelCS_b_577	wMelCS-like	46	0	13	29	26	7	1	42	76
L255F/L255F	wMelCS_b_577	wMelCS-like	47	18	24	43	52	38	1	85	176
L255F/L255F	wMelCS_b_577	wMelCS-like	48	4	8	10	6	6	1	22	35
L255F/L255F	wMelCS_b_577	wMelCS-like	49	7	17	21	4	0	0	45	49
L255F/L255F	wMelCS_b_577	wMelCS-like	50	2	39	39	31	27	2	80	140
L255F/L255F	wMel2a_63	wMel2	1	18	20	58	30	39	17	96	182
L255F/L255F	wMel2a_63	wMel2	2	24	17	51	38	33	20	92	183
L255F/L255F	wMel2a_63	wMel2	3	21	26	42	15	8	1	89	113
L255F/L255F	wMel2a_63	wMel2	5	31	28	49	43	39	4	108	194
L255F/L255F	wMel2a_63	wMel2	6	27	15	27	57	23	11	69	160
L255F/L255F	wMel2a_63	wMel2	7	32	27	36	55	38	4	95	192
L255F/L255F	wMel2a_63	wMel2	8	35	29	18	41	36	1	82	160
L255F/L255F	wMel2a_63	wMel2	11	37	37	29	46	32	0	103	181
L255F/L255F	wMel2a_63	wMel2	12	39	27	4	57	43	1	70	171
L255F/L255F	wMel2a_63	wMel2	19	34	23	18	42	48	1	75	166
L255F/L255F	wMel2a_63	wMel2	22	25	12	6	28	21	9	43	101
L255F/L255F	wMel2a_63	wMel2	23	22	18	9	33	27	0	49	109
L255F/L255F	wMel2a_63	wMel2	26	26	19	15	28	36	2	60	126
L255F/L255F	wMel2a_63	wMel2	27	10	15	26	21	22	6	51	100
L255F/L255F	wMel2a_63	wMel2	28	27	8	26	35	36	32	61	164
L255F/L255F	wMel2a_63	wMel2	29	27	21	31	0	28	2	79	109
L255F/L255F	wMel2a_63	wMel2	31	17	5	22	5	25	6	44	80
L255F/L255F	wMel2a_63	wMel2	32	32	10	4	15	28	25	46	114
L255F/L255F	wMel2a_63	wMel2	33	34	21	18	47	30	2	73	152
L255F/L255F	wMel2a_63	wMel2	34	35	16	12	46	19	6	63	134
L255F/L255F	wMel2a_63	wMel2	35	28	19	15	43	31	3	62	139
L255F/L255F	wMel2a_63	wMel2	38	21	20	17	22	29	22	58	131
L255F/L255F	wMel2a_63	wMel2	39	25	26	33	47	26	6	84	163
L255F/L255F	wMel2a_63	wMel2	42	3	2	1	16	8	0	6	30
L255F/L255F	wMel2a_63	wMel2	43	25	15	24	38	32	5	64	139
L255F/L255F	wMel2a_63	wMel2	44	11	14	26	27	12	10	51	100
L255F/L255F	wMel2a_63	wMel2	45	14	13	26	24	23	3	53	103
L255F/L255F	wMel2a_63	wMel2	46	25	15	10	31	31	2	50	114
L255F/L255F	wMel2a_63	wMel2	47	32	15	18	36	22	15	65	138
L255F/L255F	wMel2a_63	wMel2	49	17	17	23	28	20	6	57	111
L255F/L255F	wMel2a_63	wMel2	50	20	31	24	36	37	4	75	152

## Sheet: EggCountsFigS1
bam_genotype	Wolbachia	Clade	Vial	D1	D2	D3	Total
wildtype	wMel_59	wMel-like	1	32	26	14	72
wildtype	wMel_59	wMel-like	2	29	26	21	76
wildtype	wMel_59	wMel-like	3	28	27	23	78
wildtype	wMel_59	wMel-like	4	22	17	11	50
wildtype	wMel_59	wMel-like	5	23	18	23	64
wildtype	wMel_59	wMel-like	6	4	32	17	53
wildtype	wMel_59	wMel-like	7	23	14	22	59
wildtype	wMel_59	wMel-like	8	15	17	24	56
wildtype	wMel_59	wMel-like	9	17	26	12	55
wildtype	wMel_59	wMel-like	10	20	15	12	47
wildtype	wMel_59	wMel-like	11	19	17	11	47
wildtype	wMel_59	wMel-like	12	29	7	9	45
wildtype	wMel_59	wMel-like	13	35	18	34	87
wildtype	wMel_59	wMel-like	14	20	10	13	43
wildtype	wMel_59	wMel-like	15	17	17	21	55
wildtype	wMel_59	wMel-like	17	38	14	22	74
wildtype	wMel_59	wMel-like	18	15	12	11	38
wildtype	wMel_59	wMel-like	19	19	15	10	44
wildtype	wMel_59	wMel-like	20	25	19	26	70
wildtype	wMelCSa_66	wMelCS-like	1	37	13	16	66
wildtype	wMelCSa_66	wMelCS-like	2	24	17	11	52
wildtype	wMelCSa_66	wMelCS-like	3	10	24	0	34
wildtype	wMelCSa_66	wMelCS-like	4	20	14	12	46
wildtype	wMelCSa_66	wMelCS-like	5	21	20	14	55
wildtype	wMelCSa_66	wMelCS-like	6	21	12	10	43
wildtype	wMelCSa_66	wMelCS-like	7	26	15	16	57
wildtype	wMelCSa_66	wMelCS-like	8	19	28	4	51
wildtype	wMelCSa_66	wMelCS-like	9	25	19	11	55
wildtype	wMelCSa_66	wMelCS-like	10	19	28	17	64
wildtype	wMelCSa_66	wMelCS-like	11	21	22	9	52
wildtype	wMelCSa_66	wMelCS-like	12	10	16	12	38
wildtype	wMelCSa_66	wMelCS-like	13	16	20	21	57
wildtype	wMelCSa_66	wMelCS-like	14	20	16	22	58
wildtype	wMelCSa_66	wMelCS-like	15	33	24	18	75
wildtype	wMelCSa_66	wMelCS-like	16	19	16	6	41
wildtype	wMelCSa_66	wMelCS-like	17	12	17	13	42
wildtype	wMelCSa_66	wMelCS-like	18	27	28	24	79
wildtype	wMelCSa_66	wMelCS-like	19	25	26	11	62
wildtype	wMelCSa_66	wMelCS-like	20	24	8	7	39
L255F/null	wMelCSa_66	wMelCS-like	1	0	8	1	9
L255F/null	wMelCSa_66	wMelCS-like	2	3	14	5	22
L255F/null	wMelCSa_66	wMelCS-like	3	4	5	1	10
L255F/null	wMelCSa_66	wMelCS-like	4	3	1	0	4
L255F/null	wMelCSa_66	wMelCS-like	5	1	4	2	7
L255F/null	wMelCSa_66	wMelCS-like	6	1	3	3	7
L255F/null	wMelCSa_66	wMelCS-like	7	3	2	3	8
L255F/null	wMelCSa_66	wMelCS-like	8	2	3	0	5
L255F/null	wMelCSa_66	wMelCS-like	9	1	10	1	12
L255F/null	wMelCSa_66	wMelCS-like	10	0	0	0	0
L255F/null	wMelCSa_66	wMelCS-like	11	1	1	4	6
L255F/null	wMelCSa_66	wMelCS-like	12	0	2	2	4
L255F/null	wMelCSa_66	wMelCS-like	13	4	3	2	9
L255F/null	wMelCSa_66	wMelCS-like	14	2	3	1	6
L255F/null	wMelCSa_66	wMelCS-like	15	0	3	1	4
L255F/null	wMelCSa_66	wMelCS-like	16	2	0	1	3
L255F/null	wMelCSa_66	wMelCS-like	17	0	9	2	11
L255F/null	wMelCSa_66	wMelCS-like	18	0	4	0	4
L255F/null	wMelCSa_66	wMelCS-like	19	1	7	6	14
L255F/null	wMelCSa_66	wMelCS-like	20	17	2	8	27
L255F/null	wMel_59	wMel-like	1	1	1	1	3
L255F/null	wMel_59	wMel-like	2	0	3	2	5
L255F/null	wMel_59	wMel-like	3	0	2	0	2
L255F/null	wMel_59	wMel-like	4	0	5	1	6
L255F/null	wMel_59	wMel-like	6	0	0	0	0
L255F/null	wMel_59	wMel-like	7	1	1	1	3
L255F/null	wMel_59	wMel-like	8	0	4	0	4
L255F/null	wMel_59	wMel-like	9	3	12	1	16
L255F/null	wMel_59	wMel-like	10	0	8	0	8
L255F/null	wMel_59	wMel-like	11	1	3	1	5
L255F/null	wMel_59	wMel-like	13	1	5	4	10
L255F/null	wMel_59	wMel-like	14	0	0	0	0
L255F/null	wMel_59	wMel-like	15	0	1	0	1
L255F/null	wMel_59	wMel-like	16	0	2	2	4
L255F/null	wMel_59	wMel-like	17	0	0	0	0
L255F/null	wMel_59	wMel-like	18	0	3	3	6
L255F/null	wMel_59	wMel-like	19	0	4	3	7
L255F/null	wMel_59	wMel-like	20	0	1	0	1
wildtype	Uninfected	Uninfected	1	24	16	12	52
wildtype	Uninfected	Uninfected	2	20	15	11	46
wildtype	Uninfected	Uninfected	3	25	14	14	53
wildtype	Uninfected	Uninfected	4	17	15	13	45
wildtype	Uninfected	Uninfected	5	16	12	15	43
wildtype	Uninfected	Uninfected	6	17	11	3	31
wildtype	Uninfected	Uninfected	7	20	12	12	44
wildtype	Uninfected	Uninfected	8	34	28	24	86
wildtype	Uninfected	Uninfected	9	6	18	14	38
wildtype	Uninfected	Uninfected	10	15	12	2	29
wildtype	Uninfected	Uninfected	11	41	25	12	78
wildtype	Uninfected	Uninfected	12	22	20	10	52
wildtype	Uninfected	Uninfected	13	36	25	24	85
wildtype	Uninfected	Uninfected	14	18	15	9	42
wildtype	Uninfected	Uninfected	15	26	16	13	55
wildtype	Uninfected	Uninfected	16	23	17	16	56
wildtype	Uninfected	Uninfected	17	13	7	0	20
wildtype	Uninfected	Uninfected	18	16	18	12	46
wildtype	Uninfected	Uninfected	19	25	17	12	54
wildtype	Uninfected	Uninfected	20	33	15	7	55
L255F/null	Uninfected	Uninfected	1	0	1	0	1
L255F/null	Uninfected	Uninfected	2	0	0	0	0
L255F/null	Uninfected	Uninfected	3	0	0	2	2
L255F/null	Uninfected	Uninfected	4	0	0	0	0
L255F/null	Uninfected	Uninfected	5	0	0	0	0
L255F/null	Uninfected	Uninfected	6	0	0	1	1
L255F/null	Uninfected	Uninfected	7	0	0	1	1
L255F/null	Uninfected	Uninfected	8	0	1	0	1
L255F/null	Uninfected	Uninfected	9	0	0	1	1
L255F/null	Uninfected	Uninfected	10	0	0	3	3
L255F/null	Uninfected	Uninfected	11	0	1	0	1
L255F/null	Uninfected	Uninfected	12	0	0	0	0
L255F/null	Uninfected	Uninfected	13	0	0	0	0
L255F/null	Uninfected	Uninfected	14	0	0	0	0
L255F/null	Uninfected	Uninfected	15	0	0	0	0
L255F/null	Uninfected	Uninfected	16	0	0	0	0
L255F/null	Uninfected	Uninfected	17	0	0	0	0
L255F/null	Uninfected	Uninfected	18	0	0	0	0
L255F/null	Uninfected	Uninfected	19	0	0	1	1
L255F/null	Uninfected	Uninfected	20	0	0	1	1
